# Supplementary material for: Effects of purified or plant-produced Cry proteins on Drosophila melanogaster (Diptera: Drosophilidae) larvae
Source: Sci Rep. 2017 Sep 11;7:11172. doi: 10.1038/s41598-017-10801-4 (PMC5593937; doi:10.1038/s41598-017-10801-4)
Supplement: Supplementary file 2 — Supplementary Dataset 1 [file 41598_2017_10801_MOESM2_ESM.xlsx]

## Sheet: Bt plant material assay
Trial	Treatment	Survival [0=dead, 1=survived]	Developmental time [d]	Sex [m=male, f=female]	Wing size [um]	Dry weight [ug]
A	Bt cotton	0	NA	NA	NA	NA
A	Bt cotton	0	NA	NA	NA	NA
A	Bt cotton	0	NA	NA	NA	NA
A	Bt cotton	0	NA	NA	NA	NA
A	Bt cotton	0	NA	NA	NA	NA
A	Bt cotton	1	9	f	1968	255
A	Bt cotton	1	10	f	2026	253
A	Bt cotton	1	9	f	1903	289
A	Bt cotton	1	9	f	1962	205
A	Bt cotton	1	10	f	1681	162
A	Bt cotton	1	10	f	NA	245
A	Bt cotton	1	9	f	2014	188
A	Bt cotton	1	10	m	1720	177
A	Bt cotton	1	9	m	1701	180
A	Bt cotton	1	8	m	1809	233
A	Bt cotton	1	10	m	1721	185
A	Bt cotton	1	10	m	1668	99
A	Bt cotton	1	9	m	NA	145
A	Bt cotton	1	9	m	1811	259
A	Bt cotton	1	9	m	NA	189
A	Bt cotton	1	9	m	NA	121
A	Bt cotton	NA	NA	NA	NA	NA
A	Bt cotton	NA	NA	NA	NA	NA
A	Bt cotton	NA	NA	NA	NA	NA
A	Bt cotton infested	0	NA	NA	NA	NA
A	Bt cotton infested	0	NA	NA	NA	NA
A	Bt cotton infested	0	NA	NA	NA	NA
A	Bt cotton infested	1	10	f	NA	222
A	Bt cotton infested	1	10	f	1933	217
A	Bt cotton infested	1	11	f	NA	243
A	Bt cotton infested	1	10	f	1930	191
A	Bt cotton infested	1	11	f	2033	168
A	Bt cotton infested	1	10	f	1988	247
A	Bt cotton infested	1	10	f	NA	194
A	Bt cotton infested	1	8	f	NA	283
A	Bt cotton infested	1	10	f	1946	119
A	Bt cotton infested	1	10	m	1813	215
A	Bt cotton infested	1	10	m	NA	96
A	Bt cotton infested	1	9	m	NA	119
A	Bt cotton infested	1	11	m	1721	77
A	Bt cotton infested	1	10	m	1776	148
A	Bt cotton infested	1	10	m	1575	199
A	Bt cotton infested	1	10	m	1776	227
A	Bt cotton infested	1	10	m	1706	148
A	Bt cotton infested	1	9	NA	NA	NA
A	Bt cotton infested	NA	NA	NA	NA	NA
A	Bt cotton infested	NA	NA	NA	NA	NA
A	Bt cotton infested	NA	NA	NA	NA	NA
A	Bt maize	0	NA	NA	NA	NA
A	Bt maize	0	NA	NA	NA	NA
A	Bt maize	0	NA	NA	NA	NA
A	Bt maize	0	NA	NA	NA	NA
A	Bt maize	0	NA	NA	NA	NA
A	Bt maize	0	NA	NA	NA	NA
A	Bt maize	0	NA	NA	NA	NA
A	Bt maize	0	NA	NA	NA	NA
A	Bt maize	0	NA	NA	NA	NA
A	Bt maize	1	10	f	NA	269
A	Bt maize	1	10	f	1777	109
A	Bt maize	1	10	m	1622	83
A	Bt maize	1	11	m	1618	220
A	Bt maize	1	11	m	1840	177
A	Bt maize	1	11	m	1817	NA
A	Bt maize	1	8	NA	NA	NA
A	Bt maize	NA	NA	NA	NA	NA
A	Bt maize	NA	NA	NA	NA	NA
A	Bt maize	NA	NA	NA	NA	NA
A	Bt maize	NA	NA	NA	NA	NA
A	Bt maize	NA	NA	NA	NA	NA
A	Bt maize	NA	NA	NA	NA	NA
A	Bt maize	NA	NA	NA	NA	NA
A	Bt maize	NA	NA	NA	NA	NA
A	Bt maize infested	0	NA	NA	NA	NA
A	Bt maize infested	0	NA	NA	NA	NA
A	Bt maize infested	0	NA	NA	NA	NA
A	Bt maize infested	0	NA	NA	NA	NA
A	Bt maize infested	0	NA	NA	NA	NA
A	Bt maize infested	0	NA	NA	NA	NA
A	Bt maize infested	1	10	f	1972	248
A	Bt maize infested	1	9	f	NA	139
A	Bt maize infested	1	9	f	1979	131
A	Bt maize infested	1	9	f	1936	207
A	Bt maize infested	1	8	m	1678	116
A	Bt maize infested	1	9	m	1698	144
A	Bt maize infested	1	10	m	1745	108
A	Bt maize infested	1	8	m	NA	128
A	Bt maize infested	1	9	m	1691	106
A	Bt maize infested	1	9	m	1706	125
A	Bt maize infested	1	9	m	1681	269
A	Bt maize infested	NA	NA	NA	NA	NA
A	Bt maize infested	NA	NA	NA	NA	NA
A	Bt maize infested	NA	NA	NA	NA	NA
A	Bt maize infested	NA	NA	NA	NA	NA
A	Bt maize infested	NA	NA	NA	NA	NA
A	Bt maize infested	NA	NA	NA	NA	NA
A	Bt maize infested	NA	NA	NA	NA	NA
A	Control	0	NA	NA	NA	NA
A	Control	0	NA	NA	NA	NA
A	Control	0	NA	NA	NA	NA
A	Control	0	NA	NA	NA	NA
A	Control	0	NA	NA	NA	NA
A	Control	1	9	f	NA	227
A	Control	1	10	f	1969	128
A	Control	1	9	f	NA	292
A	Control	1	10	m	1694	136
A	Control	1	9	m	1753	150
A	Control	1	10	m	1727	91
A	Control	1	10	m	1753	100
A	Control	1	11	m	NA	167
A	Control	1	9	m	NA	196
A	Control	1	9	m	1726	129
A	Control	1	9	m	1771	152
A	Control	1	9	m	NA	116
A	Control	1	9	m	NA	129
A	Control	1	9	m	1723	133
A	Control	1	9	m	NA	146
A	Control	1	10	NA	NA	NA
A	Control	NA	NA	NA	NA	NA
A	Control	NA	NA	NA	NA	NA
A	Control	NA	NA	NA	NA	NA
A	Cotton	0	NA	NA	NA	NA
A	Cotton	0	NA	NA	NA	NA
A	Cotton	0	NA	NA	NA	NA
A	Cotton	0	NA	NA	NA	NA
A	Cotton	0	NA	NA	NA	NA
A	Cotton	1	10	f	1940	219
A	Cotton	1	10	f	2046	211
A	Cotton	1	9	f	1993	223
A	Cotton	1	10	f	1846	117
A	Cotton	1	10	f	1809	193
A	Cotton	1	10	f	1942	221
A	Cotton	1	9	f	2048	169
A	Cotton	1	10	m	NA	136
A	Cotton	1	10	m	1776	205
A	Cotton	1	9	m	1823	135
A	Cotton	1	10	m	1670	322
A	Cotton	1	9	m	1740	109
A	Cotton	1	9	m	1707	112
A	Cotton	1	9	NA	NA	NA
A	Cotton	NA	NA	NA	NA	NA
A	Cotton	NA	NA	NA	NA	NA
A	Cotton	NA	NA	NA	NA	NA
A	Cotton	NA	NA	NA	NA	NA
A	Cotton	NA	NA	NA	NA	NA
A	Cotton infested	0	NA	NA	NA	NA
A	Cotton infested	0	NA	NA	NA	NA
A	Cotton infested	1	10	f	NA	166
A	Cotton infested	1	10	f	1917	136
A	Cotton infested	1	11	f	1834	119
A	Cotton infested	1	10	f	2001	NA
A	Cotton infested	1	10	f	NA	551
A	Cotton infested	1	9	f	1953	132
A	Cotton infested	1	9	m	1776	189
A	Cotton infested	1	9	m	1765	167
A	Cotton infested	1	10	m	NA	106
A	Cotton infested	1	9	m	1755	122
A	Cotton infested	1	9	m	1750	236
A	Cotton infested	1	9	m	1724	140
A	Cotton infested	1	9	m	NA	NA
A	Cotton infested	1	10	m	NA	179
A	Cotton infested	1	11	m	1866	126
A	Cotton infested	1	10	m	1696	100
A	Cotton infested	1	10	m	1749	110
A	Cotton infested	1	11	m	1901	117
A	Cotton infested	1	9	m	1794	131
A	Cotton infested	1	10	m	1721	101
A	Cotton infested	1	11	m	NA	89
A	Cotton infested	1	10	m	1445	155
A	Cryolite 0.004%	0	NA	NA	NA	NA
A	Cryolite 0.004%	0	NA	NA	NA	NA
A	Cryolite 0.004%	0	NA	NA	NA	NA
A	Cryolite 0.004%	0	NA	NA	NA	NA
A	Cryolite 0.004%	0	NA	NA	NA	NA
A	Cryolite 0.004%	0	NA	NA	NA	NA
A	Cryolite 0.004%	0	NA	NA	NA	NA
A	Cryolite 0.004%	0	NA	NA	NA	NA
A	Cryolite 0.004%	0	NA	NA	NA	NA
A	Cryolite 0.004%	0	NA	NA	NA	NA
A	Cryolite 0.004%	0	NA	NA	NA	NA
A	Cryolite 0.004%	1	9	f	2063	93
A	Cryolite 0.004%	1	9	m	NA	90
A	Cryolite 0.004%	1	9	m	1779	91
A	Cryolite 0.004%	1	9	m	1776	95
A	Cryolite 0.004%	1	9	m	NA	143
A	Cryolite 0.004%	1	9	m	1902	110
A	Cryolite 0.004%	1	9	m	1843	78
A	Cryolite 0.004%	1	9	m	NA	116
A	Cryolite 0.004%	1	10	m	1633	125
A	Cryolite 0.004%	1	10	m	1710	105
A	Cryolite 0.004%	1	10	m	1744	155
A	Cryolite 0.004%	1	10	m	NA	NA
A	Cryolite 0.004%	1	10	NA	NA	NA
A	Cryolite 0.04%	0	NA	NA	NA	NA
A	Cryolite 0.04%	0	NA	NA	NA	NA
A	Cryolite 0.04%	0	NA	NA	NA	NA
A	Cryolite 0.04%	0	NA	NA	NA	NA
A	Cryolite 0.04%	0	NA	NA	NA	NA
A	Cryolite 0.04%	0	NA	NA	NA	NA
A	Cryolite 0.04%	0	NA	NA	NA	NA
A	Cryolite 0.04%	0	NA	NA	NA	NA
A	Cryolite 0.04%	0	NA	NA	NA	NA
A	Cryolite 0.04%	0	NA	NA	NA	NA
A	Cryolite 0.04%	0	NA	NA	NA	NA
A	Cryolite 0.04%	0	NA	NA	NA	NA
A	Cryolite 0.04%	0	NA	NA	NA	NA
A	Cryolite 0.04%	0	NA	NA	NA	NA
A	Cryolite 0.04%	0	NA	NA	NA	NA
A	Cryolite 0.04%	0	NA	NA	NA	NA
A	Cryolite 0.04%	0	NA	NA	NA	NA
A	Cryolite 0.04%	0	NA	NA	NA	NA
A	Cryolite 0.04%	0	NA	NA	NA	NA
A	Cryolite 0.04%	0	NA	NA	NA	NA
A	Cryolite 0.04%	0	NA	NA	NA	NA
A	Cryolite 0.04%	1	10	m	1766	98
A	Cryolite 0.04%	1	11	m	1675	68
A	Cryolite 0.04%	NA	NA	NA	NA	NA
A	Maize	0	NA	NA	NA	NA
A	Maize	1	8	f	1947	164
A	Maize	1	9	f	NA	135
A	Maize	1	8	f	NA	329
A	Maize	1	9	f	1954	200
A	Maize	1	9	f	1940	140
A	Maize	1	8	m	1909	111
A	Maize	1	8	m	1498	226
A	Maize	1	9	m	1763	127
A	Maize	1	9	m	1915	145
A	Maize	1	9	m	NA	117
A	Maize	1	9	m	1710	120
A	Maize	1	9	m	1799	129
A	Maize	1	9	m	1992	158
A	Maize	1	9	m	1714	119
A	Maize	1	9	m	1698	NA
A	Maize	1	9	m	1748	111
A	Maize	1	10	m	NA	132
A	Maize	1	9	m	NA	123
A	Maize	1	9	m	1755	NA
A	Maize	1	10	m	1844	104
A	Maize	1	9	NA	NA	NA
A	Maize	NA	NA	NA	NA	NA
A	Maize	NA	NA	NA	NA	NA
A	Maize infested	0	NA	NA	NA	NA
A	Maize infested	0	NA	NA	NA	NA
A	Maize infested	0	NA	NA	NA	NA
A	Maize infested	0	NA	NA	NA	NA
A	Maize infested	1	10	f	1906	147
A	Maize infested	1	10	m	1740	126
A	Maize infested	1	9	m	1703	203
A	Maize infested	1	10	m	1728	171
A	Maize infested	1	9	m	NA	161
A	Maize infested	1	9	m	1669	120
A	Maize infested	1	9	m	NA	130
A	Maize infested	1	10	m	1699	124
A	Maize infested	1	10	m	1728	106
A	Maize infested	1	10	m	1712	107
A	Maize infested	1	10	m	NA	88
A	Maize infested	1	10	m	1873	84
A	Maize infested	1	10	m	1722	108
A	Maize infested	1	9	m	1679	131
A	Maize infested	1	10	m	1609	155
A	Maize infested	1	9	m	1660	NA
A	Maize infested	NA	NA	NA	NA	NA
A	Maize infested	NA	NA	NA	NA	NA
A	Maize infested	NA	NA	NA	NA	NA
A	Maize infested	NA	NA	NA	NA	NA
B	Bt cotton	0	NA	NA	NA	NA
B	Bt cotton	0	NA	NA	NA	NA
B	Bt cotton	0	NA	NA	NA	NA
B	Bt cotton	1	9	f	2023	165
B	Bt cotton	1	8	f	NA	348
B	Bt cotton	1	9	f	2062	282
B	Bt cotton	1	9	f	1936	259
B	Bt cotton	1	9	f	1940	262
B	Bt cotton	1	9	f	1965	280
B	Bt cotton	1	9	f	2080	291
B	Bt cotton	1	9	f	1939	192
B	Bt cotton	1	9	f	2104	179
B	Bt cotton	1	10	f	2085	188
B	Bt cotton	1	9	m	1864	180
B	Bt cotton	1	9	m	1769	189
B	Bt cotton	1	9	m	1853	218
B	Bt cotton	1	9	m	1747	187
B	Bt cotton	1	9	m	1765	NA
B	Bt cotton	1	9	m	1680	101
B	Bt cotton	1	8	NA	NA	NA
B	Bt cotton	NA	NA	NA	NA	NA
B	Bt cotton	NA	NA	NA	NA	NA
B	Bt cotton	NA	NA	NA	NA	NA
B	Bt cotton	NA	NA	NA	NA	NA
B	Bt cotton infested	0	NA	NA	NA	NA
B	Bt cotton infested	0	NA	NA	NA	NA
B	Bt cotton infested	0	NA	NA	NA	NA
B	Bt cotton infested	0	NA	NA	NA	NA
B	Bt cotton infested	1	9	f	1780	311
B	Bt cotton infested	1	9	f	1990	253
B	Bt cotton infested	1	9	f	1878	257
B	Bt cotton infested	1	9	f	1895	143
B	Bt cotton infested	1	10	f	1679	180
B	Bt cotton infested	1	9	f	1782	233
B	Bt cotton infested	1	10	f	1694	99
B	Bt cotton infested	1	10	f	1784	164
B	Bt cotton infested	1	9	f	1812	282
B	Bt cotton infested	1	10	f	1800	183
B	Bt cotton infested	1	13	m	1420	51
B	Bt cotton infested	1	9	m	1633	180
B	Bt cotton infested	1	13	m	1792	155
B	Bt cotton infested	1	9	m	1596	188
B	Bt cotton infested	1	9	NA	NA	NA
B	Bt cotton infested	1	11	NA	NA	NA
B	Bt cotton infested	1	9	NA	NA	NA
B	Bt cotton infested	NA	NA	NA	NA	NA
B	Bt cotton infested	NA	NA	NA	NA	NA
B	Bt cotton infested	NA	NA	NA	NA	NA
B	Bt maize	0	NA	NA	NA	NA
B	Bt maize	0	NA	NA	NA	NA
B	Bt maize	1	8	f	2043	234
B	Bt maize	1	9	f	1799	NA
B	Bt maize	1	8	f	NA	288
B	Bt maize	1	8	f	2006	300
B	Bt maize	1	8	f	1747	47
B	Bt maize	1	9	f	1917	209
B	Bt maize	1	9	f	1971	219
B	Bt maize	1	9	f	2032	138
B	Bt maize	1	8	f	1939	202
B	Bt maize	1	9	f	2104	240
B	Bt maize	1	9	f	2085	188
B	Bt maize	1	9	f	1989	206
B	Bt maize	1	9	f	1983	129
B	Bt maize	1	9	f	2055	159
B	Bt maize	1	9	f	1999	218
B	Bt maize	1	8	f	2042	143
B	Bt maize	1	8	f	1945	241
B	Bt maize	1	9	m	1738	267
B	Bt maize	1	9	m	1694	125
B	Bt maize	1	9	m	1672	187
B	Bt maize	1	9	m	1976	194
B	Bt maize	1	8	m	1747	236
B	Bt maize infested	0	NA	NA	NA	NA
B	Bt maize infested	0	NA	NA	NA	NA
B	Bt maize infested	0	NA	NA	NA	NA
B	Bt maize infested	0	NA	NA	NA	NA
B	Bt maize infested	0	NA	NA	NA	NA
B	Bt maize infested	1	8	f	1958	307
B	Bt maize infested	1	8	f	2043	239
B	Bt maize infested	1	8	f	2000	167
B	Bt maize infested	1	8	f	2063	237
B	Bt maize infested	1	8	f	2026	227
B	Bt maize infested	1	13	f	NA	336
B	Bt maize infested	1	8	f	NA	289
B	Bt maize infested	1	8	f	2015	89
B	Bt maize infested	1	8	m	1816	168
B	Bt maize infested	1	8	m	1740	161
B	Bt maize infested	1	NA	m	NA	184
B	Bt maize infested	1	8	m	1808	300
B	Bt maize infested	1	9	m	1827	202
B	Bt maize infested	1	8	m	1762	176
B	Bt maize infested	1	8	m	1944	195
B	Bt maize infested	1	8	m	NA	92
B	Bt maize infested	NA	NA	NA	NA	NA
B	Bt maize infested	NA	NA	NA	NA	NA
B	Bt maize infested	NA	NA	NA	NA	NA
B	Control	0	NA	NA	NA	NA
B	Control	0	NA	NA	NA	NA
B	Control	0	NA	NA	NA	NA
B	Control	0	NA	NA	NA	NA
B	Control	0	NA	NA	NA	NA
B	Control	1	9	f	1881	184
B	Control	1	8	f	2062	302
B	Control	1	8	f	2088	NA
B	Control	1	8	f	2096	279
B	Control	1	8	f	2040	285
B	Control	1	8	f	2032	263
B	Control	1	8	f	2085	261
B	Control	1	9	m	1935	185
B	Control	1	10	m	1809	182
B	Control	1	8	m	1751	176
B	Control	1	9	m	1815	191
B	Control	1	9	m	1812	212
B	Control	1	13	m	NA	156
B	Control	1	9	m	1745	268
B	Control	1	13	m	NA	198
B	Control	NA	NA	NA	NA	NA
B	Control	NA	NA	NA	NA	NA
B	Control	NA	NA	NA	NA	NA
B	Control	NA	NA	NA	NA	NA
B	Cotton	0	NA	NA	NA	NA
B	Cotton	0	NA	NA	NA	NA
B	Cotton	1	8	f	1993	261
B	Cotton	1	9	f	1941	223
B	Cotton	1	8	f	2095	307
B	Cotton	1	8	f	1979	532
B	Cotton	1	10	f	2024	94
B	Cotton	1	9	m	1745	151
B	Cotton	1	9	m	1737	127
B	Cotton	1	8	m	1835	161
B	Cotton	1	8	m	1770	159
B	Cotton	1	9	m	1744	152
B	Cotton	1	9	m	1665	179
B	Cotton	1	9	m	1765	201
B	Cotton	1	8	m	1807	192
B	Cotton	1	9	m	1749	NA
B	Cotton	1	8	m	1692	311
B	Cotton	1	9	m	1838	155
B	Cotton	1	9	m	NA	204
B	Cotton	1	9	m	1773	173
B	Cotton	1	9	m	1998	286
B	Cotton	1	9	m	1731	178
B	Cotton	1	9	m	NA	NA
B	Cotton	NA	NA	NA	NA	NA
B	Cotton infested	0	NA	NA	NA	NA
B	Cotton infested	0	NA	NA	NA	NA
B	Cotton infested	0	NA	NA	NA	NA
B	Cotton infested	1	9	f	1833	211
B	Cotton infested	1	9	f	1817	145
B	Cotton infested	1	9	f	1801	260
B	Cotton infested	1	9	f	1749	185
B	Cotton infested	1	9	f	1889	155
B	Cotton infested	1	9	f	1585	169
B	Cotton infested	1	13	f	1897	208
B	Cotton infested	1	9	f	1830	263
B	Cotton infested	1	10	m	1583	215
B	Cotton infested	1	10	m	1660	188
B	Cotton infested	1	9	m	1660	213
B	Cotton infested	1	9	m	NA	190
B	Cotton infested	1	9	m	1709	204
B	Cotton infested	1	9	m	1494	220
B	Cotton infested	1	11	NA	NA	NA
B	Cotton infested	1	9	NA	NA	NA
B	Cotton infested	NA	NA	NA	NA	NA
B	Cotton infested	NA	NA	NA	NA	NA
B	Cotton infested	NA	NA	NA	NA	NA
B	Cotton infested	NA	NA	NA	NA	NA
B	Cotton infested	NA	NA	NA	NA	NA
B	Cryolite 0.004%	0	NA	NA	NA	NA
B	Cryolite 0.004%	0	NA	NA	NA	NA
B	Cryolite 0.004%	0	NA	NA	NA	NA
B	Cryolite 0.004%	0	NA	NA	NA	NA
B	Cryolite 0.004%	0	NA	NA	NA	NA
B	Cryolite 0.004%	0	NA	NA	NA	NA
B	Cryolite 0.004%	0	NA	NA	NA	NA
B	Cryolite 0.004%	0	NA	NA	NA	NA
B	Cryolite 0.004%	0	NA	NA	NA	NA
B	Cryolite 0.004%	0	NA	NA	NA	NA
B	Cryolite 0.004%	1	9	f	2037	239
B	Cryolite 0.004%	1	9	f	1975	187
B	Cryolite 0.004%	1	8	f	1990	260
B	Cryolite 0.004%	1	8	f	1996	244
B	Cryolite 0.004%	1	9	f	1807	189
B	Cryolite 0.004%	1	9	f	1913	113
B	Cryolite 0.004%	1	9	m	1758	151
B	Cryolite 0.004%	1	13	m	1639	127
B	Cryolite 0.004%	1	9	m	1748	177
B	Cryolite 0.004%	1	9	m	1780	173
B	Cryolite 0.004%	1	9	m	1825	180
B	Cryolite 0.004%	1	8	m	NA	182
B	Cryolite 0.004%	1	9	m	1815	93
B	Cryolite 0.004%	NA	NA	NA	NA	NA
B	Cryolite 0.04%	0	NA	NA	NA	NA
B	Cryolite 0.04%	0	NA	NA	NA	NA
B	Cryolite 0.04%	0	NA	NA	NA	NA
B	Cryolite 0.04%	0	NA	NA	NA	NA
B	Cryolite 0.04%	0	NA	NA	NA	NA
B	Cryolite 0.04%	0	NA	NA	NA	NA
B	Cryolite 0.04%	0	NA	NA	NA	NA
B	Cryolite 0.04%	0	NA	NA	NA	NA
B	Cryolite 0.04%	0	NA	NA	NA	NA
B	Cryolite 0.04%	0	NA	NA	NA	NA
B	Cryolite 0.04%	0	NA	NA	NA	NA
B	Cryolite 0.04%	0	NA	NA	NA	NA
B	Cryolite 0.04%	0	NA	NA	NA	NA
B	Cryolite 0.04%	0	NA	NA	NA	NA
B	Cryolite 0.04%	0	NA	NA	NA	NA
B	Cryolite 0.04%	0	NA	NA	NA	NA
B	Cryolite 0.04%	0	NA	NA	NA	NA
B	Cryolite 0.04%	0	NA	NA	NA	NA
B	Cryolite 0.04%	1	9	f	2037	206
B	Cryolite 0.04%	1	9	f	2037	284
B	Cryolite 0.04%	1	11	f	1892	125
B	Cryolite 0.04%	1	13	m	1541	102
B	Cryolite 0.04%	1	10	m	NA	93
B	Cryolite 0.04%	NA	NA	NA	NA	NA
B	Maize	0	NA	NA	NA	NA
B	Maize	0	NA	NA	NA	NA
B	Maize	0	NA	NA	NA	NA
B	Maize	0	NA	NA	NA	NA
B	Maize	0	NA	NA	NA	NA
B	Maize	1	8	f	2058	406
B	Maize	1	8	f	2047	303
B	Maize	1	8	f	2010	322
B	Maize	1	10	f	NA	208
B	Maize	1	8	f	2065	319
B	Maize	1	8	f	2056	177
B	Maize	1	8	f	2129	294
B	Maize	1	9	f	2010	NA
B	Maize	1	8	f	2113	301
B	Maize	1	9	m	1702	174
B	Maize	1	11	m	1701	157
B	Maize	1	11	m	1668	NA
B	Maize	1	8	m	1939	206
B	Maize	1	8	m	1718	139
B	Maize	1	9	m	1815	192
B	Maize	1	9	m	1723	154
B	Maize	1	9	m	1675	143
B	Maize	NA	NA	NA	NA	NA
B	Maize	NA	NA	NA	NA	NA
B	Maize infested	0	NA	NA	NA	NA
B	Maize infested	0	NA	NA	NA	NA
B	Maize infested	1	8	f	2042	173
B	Maize infested	1	9	f	1990	240
B	Maize infested	1	8	f	NA	216
B	Maize infested	1	10	f	2041	182
B	Maize infested	1	8	f	2076	217
B	Maize infested	1	8	f	1841	259
B	Maize infested	1	9	f	1967	268
B	Maize infested	1	8	f	2004	255
B	Maize infested	1	9	f	2013	NA
B	Maize infested	1	8	f	1914	132
B	Maize infested	1	9	m	1997	110
B	Maize infested	1	9	m	1844	169
B	Maize infested	1	9	m	1990	237
B	Maize infested	1	9	m	1960	184
B	Maize infested	1	8	m	1713	106
B	Maize infested	1	8	m	1776	116
B	Maize infested	1	9	m	NA	162
B	Maize infested	1	9	m	1723	165
B	Maize infested	1	9	m	NA	113
B	Maize infested	1	9	m	NA	150
B	Maize infested	1	8	m	1691	207
B	Maize infested	NA	NA	NA	NA	NA
C	Bt cotton	0	NA	NA	NA	NA
C	Bt cotton	0	NA	NA	NA	NA
C	Bt cotton	0	NA	NA	NA	NA
C	Bt cotton	0	NA	NA	NA	NA
C	Bt cotton	1	8	f	2051	327
C	Bt cotton	1	8	f	1724	286
C	Bt cotton	1	8	f	2085	207
C	Bt cotton	1	10	f	NA	265
C	Bt cotton	1	8	f	2045	187
C	Bt cotton	1	8	f	NA	212
C	Bt cotton	1	8	f	2067	349
C	Bt cotton	1	9	f	1744	175
C	Bt cotton	1	8	f	2038	236
C	Bt cotton	1	9	m	1824	212
C	Bt cotton	1	9	m	1804	183
C	Bt cotton	1	10	m	1722	181
C	Bt cotton	1	10	m	1696	177
C	Bt cotton	1	9	m	1790	NA
C	Bt cotton	1	8	m	1768	184
C	Bt cotton	1	9	m	1812	186
C	Bt cotton	1	9	m	1758	159
C	Bt cotton	1	8	NA	NA	NA
C	Bt cotton	1	8	NA	NA	NA
C	Bt cotton	NA	NA	NA	NA	NA
C	Bt cotton infested	0	NA	NA	NA	NA
C	Bt cotton infested	0	NA	NA	NA	NA
C	Bt cotton infested	0	NA	NA	NA	NA
C	Bt cotton infested	0	NA	NA	NA	NA
C	Bt cotton infested	1	8	f	2049	148
C	Bt cotton infested	1	8	f	2037	307
C	Bt cotton infested	1	8	f	1943	NA
C	Bt cotton infested	1	9	f	1976	285
C	Bt cotton infested	1	9	f	1995	NA
C	Bt cotton infested	1	8	f	1948	NA
C	Bt cotton infested	1	8	f	1857	281
C	Bt cotton infested	1	9	f	1993	383
C	Bt cotton infested	1	8	m	1819	NA
C	Bt cotton infested	1	8	m	1815	189
C	Bt cotton infested	1	8	m	1794	170
C	Bt cotton infested	1	9	m	1733	202
C	Bt cotton infested	1	9	m	1681	174
C	Bt cotton infested	1	11	m	1666	179
C	Bt cotton infested	1	9	m	1733	189
C	Bt cotton infested	1	9	m	1776	272
C	Bt cotton infested	NA	NA	NA	NA	NA
C	Bt cotton infested	NA	NA	NA	NA	NA
C	Bt cotton infested	NA	NA	NA	NA	NA
C	Bt cotton infested	NA	NA	NA	NA	NA
C	Bt maize	0	NA	NA	NA	NA
C	Bt maize	0	NA	NA	NA	NA
C	Bt maize	0	NA	NA	NA	NA
C	Bt maize	0	NA	NA	NA	NA
C	Bt maize	0	NA	NA	NA	NA
C	Bt maize	0	NA	NA	NA	NA
C	Bt maize	1	8	f	2019	238
C	Bt maize	1	8	f	2129	236
C	Bt maize	1	8	f	1983	306
C	Bt maize	1	8	f	2024	304
C	Bt maize	1	9	f	1994	287
C	Bt maize	1	8	f	2061	258
C	Bt maize	1	8	f	NA	232
C	Bt maize	1	8	f	1993	210
C	Bt maize	1	8	f	1752	188
C	Bt maize	1	8	f	1968	323
C	Bt maize	1	8	f	1965	265
C	Bt maize	1	8	m	1777	192
C	Bt maize	1	10	m	1652	159
C	Bt maize	1	8	m	1782	188
C	Bt maize	1	8	m	1659	188
C	Bt maize	1	8	m	1744	317
C	Bt maize	1	8	m	1762	222
C	Bt maize	NA	NA	NA	NA	NA
C	Bt maize infested	0	NA	NA	NA	NA
C	Bt maize infested	0	NA	NA	NA	NA
C	Bt maize infested	0	NA	NA	NA	NA
C	Bt maize infested	0	NA	NA	NA	NA
C	Bt maize infested	1	9	f	NA	214
C	Bt maize infested	1	8	f	2002	231
C	Bt maize infested	1	8	f	1996	249
C	Bt maize infested	1	8	f	2085	134
C	Bt maize infested	1	8	f	2045	263
C	Bt maize infested	1	8	f	1995	266
C	Bt maize infested	1	8	f	1995	240
C	Bt maize infested	1	8	f	1916	296
C	Bt maize infested	1	8	f	1961	253
C	Bt maize infested	1	8	f	2056	251
C	Bt maize infested	1	8	f	1935	245
C	Bt maize infested	1	8	f	1986	182
C	Bt maize infested	1	8	f	2001	269
C	Bt maize infested	1	8	f	1934	270
C	Bt maize infested	1	8	m	1886	147
C	Bt maize infested	1	8	m	1656	176
C	Bt maize infested	1	8	m	1784	186
C	Bt maize infested	1	9	m	1758	200
C	Bt maize infested	1	8	m	1764	287
C	Bt maize infested	NA	NA	NA	NA	NA
C	Control	0	NA	NA	NA	NA
C	Control	0	NA	NA	NA	NA
C	Control	1	8	f	2027	298
C	Control	1	8	f	2035	291
C	Control	1	8	f	1999	256
C	Control	1	8	m	1797	264
C	Control	1	9	m	NA	184
C	Control	1	8	m	1792	183
C	Control	1	8	m	1782	161
C	Control	1	9	m	1798	184
C	Control	1	9	m	1776	172
C	Control	1	8	m	1941	193
C	Control	1	8	m	1852	191
C	Control	1	9	m	1950	255
C	Control	1	8	m	1821	250
C	Control	1	8	m	1833	230
C	Control	1	9	m	1743	258
C	Control	1	8	m	1975	182
C	Control	1	9	NA	NA	NA
C	Control	NA	NA	NA	NA	NA
C	Control	NA	NA	NA	NA	NA
C	Control	NA	NA	NA	NA	NA
C	Control	NA	NA	NA	NA	NA
C	Control	NA	NA	NA	NA	NA
C	Cotton	0	NA	NA	NA	NA
C	Cotton	0	NA	NA	NA	NA
C	Cotton	0	NA	NA	NA	NA
C	Cotton	1	8	f	NA	282
C	Cotton	1	8	f	2116	279
C	Cotton	1	8	f	2064	155
C	Cotton	1	8	f	2108	325
C	Cotton	1	8	f	2049	286
C	Cotton	1	8	f	2064	317
C	Cotton	1	8	f	2114	306
C	Cotton	1	8	f	1993	256
C	Cotton	1	8	f	2034	301
C	Cotton	1	NA	f	NA	414
C	Cotton	1	9	m	1747	198
C	Cotton	1	8	m	1798	168
C	Cotton	1	8	m	1768	194
C	Cotton	1	9	m	1795	206
C	Cotton	1	8	m	1826	194
C	Cotton	1	8	m	1781	221
C	Cotton	1	9	m	1816	230
C	Cotton	1	9	NA	NA	NA
C	Cotton	NA	NA	NA	NA	NA
C	Cotton	NA	NA	NA	NA	NA
C	Cotton	NA	NA	NA	NA	NA
C	Cotton infested	0	NA	NA	NA	NA
C	Cotton infested	0	NA	NA	NA	NA
C	Cotton infested	0	NA	NA	NA	NA
C	Cotton infested	0	NA	NA	NA	NA
C	Cotton infested	0	NA	NA	NA	NA
C	Cotton infested	0	NA	NA	NA	NA
C	Cotton infested	1	9	f	1821	229
C	Cotton infested	1	9	f	1845	187
C	Cotton infested	1	9	f	1762	122
C	Cotton infested	1	10	f	NA	NA
C	Cotton infested	1	9	f	1795	150
C	Cotton infested	1	10	f	NA	187
C	Cotton infested	1	9	f	1753	220
C	Cotton infested	1	10	f	1573	168
C	Cotton infested	1	9	m	1693	138
C	Cotton infested	1	9	m	1700	123
C	Cotton infested	1	9	m	1637	179
C	Cotton infested	1	9	m	1438	179
C	Cotton infested	1	9	m	1544	202
C	Cotton infested	1	10	m	NA	166
C	Cotton infested	1	9	NA	NA	NA
C	Cotton infested	1	9	NA	NA	NA
C	Cotton infested	NA	NA	NA	NA	NA
C	Cotton infested	NA	NA	NA	NA	NA
C	Cryolite 0.004%	0	NA	NA	NA	NA
C	Cryolite 0.004%	0	NA	NA	NA	NA
C	Cryolite 0.004%	0	NA	NA	NA	NA
C	Cryolite 0.004%	0	NA	NA	NA	NA
C	Cryolite 0.004%	0	NA	NA	NA	NA
C	Cryolite 0.004%	1	8	f	2011	258
C	Cryolite 0.004%	1	9	f	1988	286
C	Cryolite 0.004%	1	9	f	1973	251
C	Cryolite 0.004%	1	8	f	NA	283
C	Cryolite 0.004%	1	8	f	NA	233
C	Cryolite 0.004%	1	9	f	1735	154
C	Cryolite 0.004%	1	8	f	2115	357
C	Cryolite 0.004%	1	8	f	2074	268
C	Cryolite 0.004%	1	9	m	1775	162
C	Cryolite 0.004%	1	10	m	1724	113
C	Cryolite 0.004%	1	9	m	1760	135
C	Cryolite 0.004%	1	9	m	1805	142
C	Cryolite 0.004%	1	9	m	1818	215
C	Cryolite 0.004%	1	10	m	1626	95
C	Cryolite 0.004%	1	10	m	1668	142
C	Cryolite 0.004%	1	9	m	1712	249
C	Cryolite 0.004%	1	9	m	1784	154
C	Cryolite 0.004%	1	9	m	1903	146
C	Cryolite 0.004%	1	9	m	2048	198
C	Cryolite 0.04%	0	NA	NA	NA	NA
C	Cryolite 0.04%	0	NA	NA	NA	NA
C	Cryolite 0.04%	0	NA	NA	NA	NA
C	Cryolite 0.04%	0	NA	NA	NA	NA
C	Cryolite 0.04%	0	NA	NA	NA	NA
C	Cryolite 0.04%	0	NA	NA	NA	NA
C	Cryolite 0.04%	0	NA	NA	NA	NA
C	Cryolite 0.04%	0	NA	NA	NA	NA
C	Cryolite 0.04%	0	NA	NA	NA	NA
C	Cryolite 0.04%	0	NA	NA	NA	NA
C	Cryolite 0.04%	0	NA	NA	NA	NA
C	Cryolite 0.04%	0	NA	NA	NA	NA
C	Cryolite 0.04%	0	NA	NA	NA	NA
C	Cryolite 0.04%	1	11	m	NA	93
C	Cryolite 0.04%	1	9	m	1725	145
C	Cryolite 0.04%	1	9	m	1865	151
C	Cryolite 0.04%	1	9	m	1829	139
C	Cryolite 0.04%	1	9	m	1841	196
C	Cryolite 0.04%	1	9	m	1822	178
C	Cryolite 0.04%	1	10	m	1679	98
C	Cryolite 0.04%	1	10	m	1687	117
C	Cryolite 0.04%	1	9	m	1786	188
C	Cryolite 0.04%	1	9	m	1588	173
C	Cryolite 0.04%	NA	NA	NA	NA	NA
C	Maize	0	NA	NA	NA	NA
C	Maize	0	NA	NA	NA	NA
C	Maize	0	NA	NA	NA	NA
C	Maize	0	NA	NA	NA	NA
C	Maize	0	NA	NA	NA	NA
C	Maize	1	8	f	2020	262
C	Maize	1	9	f	NA	179
C	Maize	1	8	f	2028	303
C	Maize	1	8	f	2067	293
C	Maize	1	8	m	1854	186
C	Maize	1	9	m	1815	194
C	Maize	1	9	m	1737	214
C	Maize	1	9	m	NA	136
C	Maize	1	8	m	1726	189
C	Maize	1	8	m	1795	211
C	Maize	1	9	m	1769	199
C	Maize	1	8	m	NA	163
C	Maize	1	8	m	1781	201
C	Maize	1	9	m	1780	201
C	Maize	1	9	m	1786	200
C	Maize	1	9	m	1690	173
C	Maize	NA	NA	NA	NA	NA
C	Maize	NA	NA	NA	NA	NA
C	Maize	NA	NA	NA	NA	NA
C	Maize infested	0	NA	NA	NA	NA
C	Maize infested	0	NA	NA	NA	NA
C	Maize infested	0	NA	NA	NA	NA
C	Maize infested	0	NA	NA	NA	NA
C	Maize infested	1	8	f	2064	274
C	Maize infested	1	8	f	2034	294
C	Maize infested	1	8	f	2060	250
C	Maize infested	1	8	f	1998	274
C	Maize infested	1	8	f	1954	226
C	Maize infested	1	8	f	NA	244
C	Maize infested	1	8	f	1994	221
C	Maize infested	1	8	f	2023	212
C	Maize infested	1	8	f	1984	162
C	Maize infested	1	8	f	1942	302
C	Maize infested	1	9	f	1876	246
C	Maize infested	1	10	f	1789	223
C	Maize infested	1	8	f	1973	261
C	Maize infested	1	9	m	1764	208
C	Maize infested	1	9	m	1761	185
C	Maize infested	1	8	m	NA	108
C	Maize infested	1	9	m	1667	122
C	Maize infested	1	10	m	1572	182
C	Maize infested	1	9	m	1729	236
C	Maize infested	1	8	NA	NA	174

## Sheet: Purified Cry protein assay
Trial	Treatment	Survival [0=dead, 1=survived]	Developmental time [d]	Sex [m=male, f=female]	Wing size [um]	Dry weight [ug]
A	Control	0	NA	NA	NA	NA
A	Control	0	NA	NA	NA	NA
A	Control	0	NA	NA	NA	NA
A	Control	0	NA	NA	NA	NA
A	Control	0	NA	NA	NA	NA
A	Control	0	NA	NA	NA	NA
A	Control	0	NA	NA	NA	NA
A	Control	1	9	f	2027	240
A	Control	1	9	f	2135	248
A	Control	1	8	f	1973	194
A	Control	1	9	f	1909	220
A	Control	1	8	f	2281	232
A	Control	1	9	f	2042	263
A	Control	1	9	f	2027	247
A	Control	1	8	f	NA	216
A	Control	1	9	f	2036	188
A	Control	1	8	f	2096	352
A	Control	1	9	f	NA	331
A	Control	1	8	f	NA	217
A	Control	1	8	f	2073	120
A	Control	1	9	m	1786	147
A	Control	1	9	m	1813	202
A	Control	1	9	m	1868	153
A	Control	1	8	m	1833	142
A	Control	1	8	m	NA	181
A	Control	1	8	m	1620	72
A	Control	1	8	m	1774	88
A	Control	1	8	m	1822	237
A	Control	1	9	m	1799	NA
A	Control	1	8	m	1788	159
A	Control	1	8	m	1622	162
A	Control	1	9	m	1788	182
A	Control	1	9	m	NA	NA
A	Control	1	8	NA	NA	NA
A	Control	1	NA	NA	NA	215
A	Control	NA	NA	NA	NA	NA
A	Control	NA	NA	NA	NA	NA
A	Control	NA	NA	NA	NA	NA
A	Control	NA	NA	NA	NA	NA
A	Control	NA	NA	NA	NA	NA
A	Control	NA	NA	NA	NA	NA
A	Control	NA	NA	NA	NA	NA
A	Cry1Ab	0	NA	NA	NA	NA
A	Cry1Ab	0	NA	NA	NA	NA
A	Cry1Ab	0	NA	NA	NA	NA
A	Cry1Ab	1	8	f	NA	310
A	Cry1Ab	1	9	f	2075	193
A	Cry1Ab	1	9	f	1974	298
A	Cry1Ab	1	8	f	2037	285
A	Cry1Ab	1	9	f	2261	338
A	Cry1Ab	1	9	f	2065	312
A	Cry1Ab	1	8	f	2038	284
A	Cry1Ab	1	NA	f	NA	266
A	Cry1Ab	1	9	f	2072	181
A	Cry1Ab	1	8	f	2017	225
A	Cry1Ab	1	9	f	2060	NA
A	Cry1Ab	1	8	m	1772	174
A	Cry1Ab	1	NA	m	NA	188
A	Cry1Ab	1	9	m	1768	NA
A	Cry1Ab	1	9	m	1965	NA
A	Cry1Ab	1	9	m	1868	NA
A	Cry1Ab	1	9	NA	NA	NA
A	Cry1Ab	1	9	NA	NA	NA
A	Cry1Ac	0	NA	NA	NA	NA
A	Cry1Ac	0	NA	NA	NA	NA
A	Cry1Ac	0	NA	NA	NA	NA
A	Cry1Ac	0	NA	NA	NA	NA
A	Cry1Ac	0	NA	NA	NA	NA
A	Cry1Ac	1	8	f	2115	370
A	Cry1Ac	1	8	f	2038	322
A	Cry1Ac	1	8	f	2090	728
A	Cry1Ac	1	9	f	1994	NA
A	Cry1Ac	1	8	f	1986	270
A	Cry1Ac	1	9	f	2124	267
A	Cry1Ac	1	8	f	NA	368
A	Cry1Ac	1	8	f	2167	351
A	Cry1Ac	1	10	f	2040	374
A	Cry1Ac	1	9	f	2104	233
A	Cry1Ac	1	8	m	1767	223
A	Cry1Ac	1	8	m	1835	191
A	Cry1Ac	1	9	m	1676	NA
A	Cry1Ac	NA	NA	NA	NA	NA
A	Cry1Ac	NA	NA	NA	NA	NA
A	Cry1Ac	NA	NA	NA	NA	NA
A	Cry1B	0	NA	NA	NA	NA
A	Cry1B	0	NA	NA	NA	NA
A	Cry1B	0	NA	NA	NA	NA
A	Cry1B	0	NA	NA	NA	NA
A	Cry1B	0	NA	NA	NA	NA
A	Cry1B	0	NA	NA	NA	NA
A	Cry1B	0	NA	NA	NA	NA
A	Cry1B	1	8	f	2035	239
A	Cry1B	1	8	f	2089	162
A	Cry1B	1	7	f	2108	290
A	Cry1B	1	8	f	2131	367
A	Cry1B	1	8	m	1876	207
A	Cry1B	1	8	m	1763	208
A	Cry1B	1	8	m	1778	208
A	Cry1B	1	8	m	NA	187
A	Cry1B	1	8	m	1941	153
A	Cry1B	1	8	m	1811	225
A	Cry1B	1	8	NA	NA	NA
A	Cry1B	1	8	NA	NA	NA
A	Cry1B	NA	NA	NA	NA	NA
A	Cry1B	NA	NA	NA	NA	NA
A	Cry1C	0	NA	NA	NA	NA
A	Cry1C	0	NA	NA	NA	NA
A	Cry1C	0	NA	NA	NA	NA
A	Cry1C	1	9	f	2019	314
A	Cry1C	1	8	f	2064	289
A	Cry1C	1	8	f	NA	406
A	Cry1C	1	NA	f	NA	292
A	Cry1C	1	8	m	1805	142
A	Cry1C	1	8	m	1604	183
A	Cry1C	1	8	m	1874	149
A	Cry1C	1	8	m	1966	NA
A	Cry1C	1	9	m	1545	145
A	Cry1C	1	NA	NA	NA	NA
A	Cry1C	1	9	NA	NA	347
A	Cry1C	1	NA	NA	NA	285
A	Cry1C	NA	NA	NA	NA	NA
A	Cry1C	NA	NA	NA	NA	NA
A	Cry1C	NA	NA	NA	NA	NA
A	Cry1C	NA	NA	NA	NA	NA
A	Cry1C	NA	NA	NA	NA	NA
A	Cry1C	NA	NA	NA	NA	NA
A	Cry1F	0	NA	NA	NA	NA
A	Cry1F	0	NA	NA	NA	NA
A	Cry1F	0	NA	NA	NA	NA
A	Cry1F	0	NA	NA	NA	NA
A	Cry1F	0	NA	NA	NA	NA
A	Cry1F	0	NA	NA	NA	NA
A	Cry1F	0	NA	NA	NA	NA
A	Cry1F	0	NA	NA	NA	NA
A	Cry1F	0	NA	NA	NA	NA
A	Cry1F	0	NA	NA	NA	NA
A	Cry1F	0	NA	NA	NA	NA
A	Cry1F	1	8	f	2030	302
A	Cry1F	1	9	m	1919	155
A	Cry1F	1	8	m	1714	145
A	Cry1F	1	8	m	1857	NA
A	Cry1F	NA	NA	NA	NA	NA
A	Cry1F	NA	NA	NA	NA	NA
A	Cry1F	NA	NA	NA	NA	NA
A	Cry1F	NA	NA	NA	NA	NA
A	Cry1F	NA	NA	NA	NA	NA
A	Cry1F	NA	NA	NA	NA	NA
A	Cry2Aa	0	NA	NA	NA	NA
A	Cry2Aa	0	NA	NA	NA	NA
A	Cry2Aa	0	NA	NA	NA	NA
A	Cry2Aa	0	NA	NA	NA	NA
A	Cry2Aa	0	NA	NA	NA	NA
A	Cry2Aa	0	NA	NA	NA	NA
A	Cry2Aa	0	NA	NA	NA	NA
A	Cry2Aa	0	NA	NA	NA	NA
A	Cry2Aa	0	NA	NA	NA	NA
A	Cry2Aa	1	9	f	1927	125
A	Cry2Aa	1	9	f	NA	153
A	Cry2Aa	1	9	f	NA	222
A	Cry2Aa	1	9	f	NA	302
A	Cry2Aa	1	8	f	NA	265
A	Cry2Aa	1	9	f	NA	345
A	Cry2Aa	1	8	m	1772	148
A	Cry2Aa	1	9	m	NA	68
A	Cry2Aa	1	9	m	NA	95
A	Cry2Aa	1	8	m	NA	158
A	Cry2Aa	1	9	NA	NA	NA
A	Cry2Aa	1	9	NA	NA	NA
A	Cryolite 0.004%	0	NA	NA	NA	NA
A	Cryolite 0.004%	0	NA	NA	NA	NA
A	Cryolite 0.004%	0	NA	NA	NA	NA
A	Cryolite 0.004%	0	NA	NA	NA	NA
A	Cryolite 0.004%	0	NA	NA	NA	NA
A	Cryolite 0.004%	0	NA	NA	NA	NA
A	Cryolite 0.004%	0	NA	NA	NA	NA
A	Cryolite 0.004%	0	NA	NA	NA	NA
A	Cryolite 0.004%	0	NA	NA	NA	NA
A	Cryolite 0.004%	0	NA	NA	NA	NA
A	Cryolite 0.004%	0	NA	NA	NA	NA
A	Cryolite 0.004%	0	NA	NA	NA	NA
A	Cryolite 0.004%	0	NA	NA	NA	NA
A	Cryolite 0.004%	0	NA	NA	NA	NA
A	Cryolite 0.004%	1	9	f	2048	217
A	Cryolite 0.004%	1	9	m	1711	74
A	Cryolite 0.004%	1	10	m	1828	166
A	Cryolite 0.004%	1	9	m	NA	113
A	Cryolite 0.004%	1	9	m	1777	127
A	Cryolite 0.004%	1	9	m	1859	119
A	Cryolite 0.004%	1	10	m	1700	113
A	Cryolite 0.04%	0	NA	NA	NA	NA
A	Cryolite 0.04%	0	NA	NA	NA	NA
A	Cryolite 0.04%	0	NA	NA	NA	NA
A	Cryolite 0.04%	0	NA	NA	NA	NA
A	Cryolite 0.04%	0	NA	NA	NA	NA
A	Cryolite 0.04%	0	NA	NA	NA	NA
A	Cryolite 0.04%	0	NA	NA	NA	NA
A	Cryolite 0.04%	0	NA	NA	NA	NA
A	Cryolite 0.04%	0	NA	NA	NA	NA
A	Cryolite 0.04%	0	NA	NA	NA	NA
A	Cryolite 0.04%	0	NA	NA	NA	NA
A	Cryolite 0.04%	0	NA	NA	NA	NA
A	Cryolite 0.04%	0	NA	NA	NA	NA
A	Cryolite 0.04%	0	NA	NA	NA	NA
A	Cryolite 0.04%	0	NA	NA	NA	NA
A	Cryolite 0.04%	0	NA	NA	NA	NA
A	Cryolite 0.04%	0	NA	NA	NA	NA
A	Cryolite 0.04%	0	NA	NA	NA	NA
A	Cryolite 0.04%	1	11	f	1915	63
A	Cryolite 0.04%	1	12	m	1779	66
A	Cryolite 0.04%	1	11	m	1938	118
B	Control	0	NA	NA	NA	NA
B	Control	0	NA	NA	NA	NA
B	Control	0	NA	NA	NA	NA
B	Control	0	NA	NA	NA	NA
B	Control	0	NA	NA	NA	NA
B	Control	1	9	f	1978	261
B	Control	1	9	f	2057	375
B	Control	1	9	f	2067	392
B	Control	1	9	f	2106	331
B	Control	1	9	f	2150	402
B	Control	1	9	f	2060	308
B	Control	1	8	f	2051	281
B	Control	1	9	f	1936	NA
B	Control	1	9	f	2033	222
B	Control	1	9	f	2054	247
B	Control	1	9	f	2048	302
B	Control	1	9	f	NA	223
B	Control	1	9	f	NA	222
B	Control	1	9	f	1918	168
B	Control	1	9	f	2097	340
B	Control	1	9	f	2026	288
B	Control	1	9	m	1739	248
B	Control	1	9	m	1857	244
B	Control	1	9	m	1783	236
B	Control	1	10	m	2117	204
B	Control	1	10	m	1891	94
B	Control	1	9	m	1841	185
B	Control	1	9	m	1713	NA
B	Control	1	9	m	1887	195
B	Control	1	9	m	1867	262
B	Control	1	9	m	1882	171
B	Control	1	9	m	1781	192
B	Control	1	9	m	NA	182
B	Control	1	9	m	1766	189
B	Control	1	8	NA	NA	NA
B	Control	1	12	NA	NA	232
B	Control	NA	NA	NA	NA	NA
B	Control	NA	NA	NA	NA	NA
B	Control	NA	NA	NA	NA	NA
B	Control	NA	NA	NA	NA	NA
B	Control	NA	NA	NA	NA	NA
B	Control	NA	NA	NA	NA	NA
B	Cry1Ab	0	NA	NA	NA	NA
B	Cry1Ab	0	NA	NA	NA	NA
B	Cry1Ab	1	9	f	1854	237
B	Cry1Ab	1	9	f	NA	258
B	Cry1Ab	1	9	f	2112	381
B	Cry1Ab	1	9	f	2112	321
B	Cry1Ab	1	9	f	NA	204
B	Cry1Ab	1	9	f	2089	356
B	Cry1Ab	1	9	f	2064	181
B	Cry1Ab	1	9	m	1745	191
B	Cry1Ab	1	9	m	1810	208
B	Cry1Ab	1	9	m	NA	196
B	Cry1Ab	1	9	m	1796	205
B	Cry1Ab	1	9	m	1713	221
B	Cry1Ab	1	9	m	1807	228
B	Cry1Ab	1	9	m	1794	210
B	Cry1Ab	1	9	m	1873	226
B	Cry1Ab	1	9	m	1838	122
B	Cry1Ab	1	9	m	1724	187
B	Cry1Ab	NA	NA	NA	NA	NA
B	Cry1Ab	NA	NA	NA	NA	NA
B	Cry1Ac	0	NA	NA	NA	NA
B	Cry1Ac	0	NA	NA	NA	NA
B	Cry1Ac	1	9	f	2100	NA
B	Cry1Ac	1	9	f	2116	NA
B	Cry1Ac	1	9	f	2136	374
B	Cry1Ac	1	9	f	2041	NA
B	Cry1Ac	1	9	f	1938	126
B	Cry1Ac	1	9	f	2041	97
B	Cry1Ac	1	9	f	2052	304
B	Cry1Ac	1	9	m	1749	NA
B	Cry1Ac	1	9	m	1859	NA
B	Cry1Ac	1	9	m	1769	NA
B	Cry1Ac	1	9	m	1752	106
B	Cry1Ac	1	9	m	NA	NA
B	Cry1Ac	1	9	m	1752	136
B	Cry1Ac	1	9	m	1739	109
B	Cry1Ac	1	9	m	1889	188
B	Cry1Ac	1	9	m	1827	165
B	Cry1Ac	1	9	NA	NA	NA
B	Cry1Ac	1	9	NA	NA	NA
B	Cry1Ac	NA	NA	NA	NA	NA
B	Cry1B	0	NA	NA	NA	NA
B	Cry1B	0	NA	NA	NA	NA
B	Cry1B	1	9	f	2111	148
B	Cry1B	1	9	f	1981	NA
B	Cry1B	1	9	f	2084	NA
B	Cry1B	1	8	f	2094	NA
B	Cry1B	1	8	f	2074	NA
B	Cry1B	1	9	f	2134	299
B	Cry1B	1	9	f	2018	261
B	Cry1B	1	9	f	2141	268
B	Cry1B	1	9	m	2169	91
B	Cry1B	1	9	m	1707	NA
B	Cry1B	1	9	m	1827	111
B	Cry1B	1	9	m	NA	181
B	Cry1B	1	9	m	1803	182
B	Cry1B	1	9	m	1804	118
B	Cry1B	1	9	m	1792	224
B	Cry1B	1	9	m	1852	197
B	Cry1B	NA	NA	NA	NA	NA
B	Cry1B	NA	NA	NA	NA	NA
B	Cry1B	NA	NA	NA	NA	NA
B	Cry1C	0	NA	NA	NA	NA
B	Cry1C	1	9	f	2086	NA
B	Cry1C	1	9	f	2052	302
B	Cry1C	1	13	f	1979	130
B	Cry1C	1	9	f	2095	119
B	Cry1C	1	9	f	1983	NA
B	Cry1C	1	10	f	1825	NA
B	Cry1C	1	9	f	2000	NA
B	Cry1C	1	9	f	2051	NA
B	Cry1C	1	9	f	1948	NA
B	Cry1C	1	9	f	NA	NA
B	Cry1C	1	9	f	2025	NA
B	Cry1C	1	9	f	2090	332
B	Cry1C	1	9	f	2071	383
B	Cry1C	1	9	f	2128	329
B	Cry1C	1	9	m	1810	132
B	Cry1C	1	9	m	NA	NA
B	Cry1C	1	9	m	1813	NA
B	Cry1C	1	9	m	1720	220
B	Cry1C	1	9	m	NA	223
B	Cry1C	1	13	NA	NA	NA
B	Cry1F	0	NA	NA	NA	NA
B	Cry1F	0	NA	NA	NA	NA
B	Cry1F	1	9	f	2132	125
B	Cry1F	1	NA	f	NA	303
B	Cry1F	1	9	f	2092	350
B	Cry1F	1	9	f	2046	309
B	Cry1F	1	10	f	2009	178
B	Cry1F	1	9	f	2052	281
B	Cry1F	1	9	f	2037	289
B	Cry1F	1	9	m	1821	345
B	Cry1F	1	9	m	1862	334
B	Cry1F	1	9	m	1768	156
B	Cry1F	1	9	m	1745	306
B	Cry1F	1	9	m	1769	NA
B	Cry1F	1	9	m	1746	NA
B	Cry1F	1	9	m	NA	147
B	Cry1F	1	9	m	1937	151
B	Cry1F	NA	NA	NA	NA	NA
B	Cry1F	NA	NA	NA	NA	NA
B	Cry1F	NA	NA	NA	NA	NA
B	Cry1F	NA	NA	NA	NA	NA
B	Cry2Aa	0	NA	NA	NA	NA
B	Cry2Aa	0	NA	NA	NA	NA
B	Cry2Aa	0	NA	NA	NA	NA
B	Cry2Aa	1	9	f	2062	NA
B	Cry2Aa	1	9	f	1940	NA
B	Cry2Aa	1	9	f	2074	NA
B	Cry2Aa	1	9	f	2042	NA
B	Cry2Aa	1	9	f	2057	140
B	Cry2Aa	1	9	f	NA	324
B	Cry2Aa	1	9	f	2185	297
B	Cry2Aa	1	9	f	NA	282
B	Cry2Aa	1	9	f	2049	220
B	Cry2Aa	1	9	m	1743	195
B	Cry2Aa	1	9	m	1841	106
B	Cry2Aa	1	9	m	1737	NA
B	Cry2Aa	1	9	m	1861	NA
B	Cry2Aa	1	9	m	1802	111
B	Cry2Aa	1	9	m	1724	NA
B	Cry2Aa	1	9	m	1836	NA
B	Cry2Aa	1	9	m	1760	NA
B	Cry2Aa	1	9	m	NA	273
B	Cryolite 0.004%	0	NA	NA	NA	NA
B	Cryolite 0.004%	0	NA	NA	NA	NA
B	Cryolite 0.004%	0	NA	NA	NA	NA
B	Cryolite 0.004%	0	NA	NA	NA	NA
B	Cryolite 0.004%	0	NA	NA	NA	NA
B	Cryolite 0.004%	0	NA	NA	NA	NA
B	Cryolite 0.004%	0	NA	NA	NA	NA
B	Cryolite 0.004%	0	NA	NA	NA	NA
B	Cryolite 0.004%	0	NA	NA	NA	NA
B	Cryolite 0.004%	0	NA	NA	NA	NA
B	Cryolite 0.004%	0	NA	NA	NA	NA
B	Cryolite 0.004%	0	NA	NA	NA	NA
B	Cryolite 0.004%	0	NA	NA	NA	NA
B	Cryolite 0.004%	1	9	f	2084	211
B	Cryolite 0.004%	1	9	f	1979	161
B	Cryolite 0.004%	1	9	f	2054	52
B	Cryolite 0.004%	1	9	f	1962	140
B	Cryolite 0.004%	1	10	f	1927	192
B	Cryolite 0.004%	1	9	f	2040	283
B	Cryolite 0.004%	1	9	f	1996	302
B	Cryolite 0.004%	1	9	m	1738	152
B	Cryolite 0.004%	1	9	m	1850	117
B	Cryolite 0.004%	1	9	m	1752	97
B	Cryolite 0.004%	1	9	m	1795	78
B	Cryolite 0.004%	1	10	m	NA	182
B	Cryolite 0.004%	1	9	m	1847	182
B	Cryolite 0.04%	0	NA	NA	NA	NA
B	Cryolite 0.04%	0	NA	NA	NA	NA
B	Cryolite 0.04%	0	NA	NA	NA	NA
B	Cryolite 0.04%	0	NA	NA	NA	NA
B	Cryolite 0.04%	0	NA	NA	NA	NA
B	Cryolite 0.04%	0	NA	NA	NA	NA
B	Cryolite 0.04%	0	NA	NA	NA	NA
B	Cryolite 0.04%	0	NA	NA	NA	NA
B	Cryolite 0.04%	0	NA	NA	NA	NA
B	Cryolite 0.04%	0	NA	NA	NA	NA
B	Cryolite 0.04%	0	NA	NA	NA	NA
B	Cryolite 0.04%	0	NA	NA	NA	NA
B	Cryolite 0.04%	1	11	m	1876	144
B	Cryolite 0.04%	1	11	m	1722	234
B	Cryolite 0.04%	1	13	m	1781	NA
B	Cryolite 0.04%	1	12	m	NA	103
C	Control	0	NA	NA	NA	NA
C	Control	0	NA	NA	NA	NA
C	Control	1	9	f	2550	197
C	Control	1	9	f	2442	404
C	Control	1	8	f	2527	352
C	Control	1	9	f	NA	290
C	Control	1	9	f	2076	NA
C	Control	1	9	f	2052	206
C	Control	1	9	f	2039	212
C	Control	1	8	f	NA	287
C	Control	1	8	f	NA	256
C	Control	1	9	f	NA	271
C	Control	1	10	f	NA	246
C	Control	1	9	f	2160	211
C	Control	1	9	f	2055	184
C	Control	1	9	f	1767	193
C	Control	1	8	f	NA	283
C	Control	1	9	f	2030	211
C	Control	1	9	f	1988	375
C	Control	1	9	m	1743	204
C	Control	1	8	m	1835	316
C	Control	1	11	m	1800	226
C	Control	1	9	m	1839	290
C	Control	1	9	m	1838	163
C	Control	1	8	m	2140	205
C	Control	1	8	m	2216	178
C	Control	1	9	m	2249	198
C	Control	1	8	m	1773	266
C	Control	1	9	m	1850	268
C	Control	1	9	m	1694	191
C	Control	1	9	m	1698	192
C	Control	1	9	m	1850	195
C	Control	1	9	m	2045	298
C	Control	1	9	m	1805	249
C	Control	1	9	m	NA	234
C	Control	1	9	m	NA	260
C	Control	NA	NA	NA	NA	NA
C	Control	NA	NA	NA	NA	NA
C	Control	NA	NA	NA	NA	NA
C	Control	NA	NA	NA	NA	NA
C	Control	NA	NA	NA	NA	NA
C	Control	NA	NA	NA	NA	NA
C	Cry1Ab	0	NA	NA	NA	NA
C	Cry1Ab	0	NA	NA	NA	NA
C	Cry1Ab	1	9	f	2483	302
C	Cry1Ab	1	9	f	2284	231
C	Cry1Ab	1	9	f	2626	462
C	Cry1Ab	1	9	f	2481	287
C	Cry1Ab	1	9	f	NA	NA
C	Cry1Ab	1	9	f	2159	324
C	Cry1Ab	1	9	f	2083	203
C	Cry1Ab	1	9	f	2012	378
C	Cry1Ab	1	9	m	2286	195
C	Cry1Ab	1	9	m	NA	139
C	Cry1Ab	1	9	m	1781	202
C	Cry1Ab	1	9	m	1777	248
C	Cry1Ab	1	9	m	1823	229
C	Cry1Ab	1	9	m	1813	159
C	Cry1Ab	NA	NA	NA	NA	NA
C	Cry1Ab	NA	NA	NA	NA	NA
C	Cry1Ab	NA	NA	NA	NA	NA
C	Cry1Ab	NA	NA	NA	NA	NA
C	Cry1Ab	NA	NA	NA	NA	NA
C	Cry1Ac	0	NA	NA	NA	NA
C	Cry1Ac	0	NA	NA	NA	NA
C	Cry1Ac	1	9	f	2196	323
C	Cry1Ac	1	9	f	2196	163
C	Cry1Ac	1	9	f	2280	321
C	Cry1Ac	1	9	f	2186	200
C	Cry1Ac	1	10	f	NA	320
C	Cry1Ac	1	9	f	1997	190
C	Cry1Ac	1	9	f	2135	256
C	Cry1Ac	1	9	f	2097	276
C	Cry1Ac	1	9	f	2032	280
C	Cry1Ac	1	9	f	1912	231
C	Cry1Ac	1	9	f	2017	206
C	Cry1Ac	1	9	f	1933	261
C	Cry1Ac	1	9	f	2050	416
C	Cry1Ac	1	9	m	2028	141
C	Cry1Ac	1	9	m	2028	285
C	Cry1Ac	1	9	m	1796	182
C	Cry1Ac	1	10	m	1850	208
C	Cry1Ac	1	9	NA	NA	194
C	Cry1Ac	NA	NA	NA	NA	NA
C	Cry1B	0	NA	NA	NA	NA
C	Cry1B	0	NA	NA	NA	NA
C	Cry1B	0	NA	NA	NA	NA
C	Cry1B	1	9	f	2509	271
C	Cry1B	1	9	f	NA	307
C	Cry1B	1	9	f	2542	308
C	Cry1B	1	9	f	NA	220
C	Cry1B	1	10	f	2028	287
C	Cry1B	1	9	f	NA	314
C	Cry1B	1	9	f	2054	328
C	Cry1B	1	9	f	2103	323
C	Cry1B	1	9	m	2239	234
C	Cry1B	1	9	m	NA	178
C	Cry1B	1	9	m	1755	191
C	Cry1B	1	9	m	1822	197
C	Cry1B	1	8	m	1787	243
C	Cry1B	1	9	m	1887	177
C	Cry1B	1	9	m	1780	194
C	Cry1B	1	12	NA	NA	166
C	Cry1B	NA	NA	NA	NA	NA
C	Cry1B	NA	NA	NA	NA	NA
C	Cry1C	0	NA	NA	NA	NA
C	Cry1C	0	NA	NA	NA	NA
C	Cry1C	1	9	f	NA	239
C	Cry1C	1	9	f	2074	310
C	Cry1C	1	8	f	2117	307
C	Cry1C	1	8	f	2006	270
C	Cry1C	1	8	f	2070	286
C	Cry1C	1	9	f	NA	226
C	Cry1C	1	8	m	1719	304
C	Cry1C	1	9	m	1832	307
C	Cry1C	1	9	m	1854	293
C	Cry1C	1	9	m	1855	186
C	Cry1C	1	9	m	2035	300
C	Cry1C	1	9	m	NA	156
C	Cry1C	1	9	m	1817	158
C	Cry1C	1	9	m	1734	212
C	Cry1C	1	9	m	NA	155
C	Cry1C	NA	NA	NA	NA	NA
C	Cry1C	NA	NA	NA	NA	NA
C	Cry1C	NA	NA	NA	NA	NA
C	Cry1C	NA	NA	NA	NA	NA
C	Cry1F	0	NA	NA	NA	NA
C	Cry1F	0	NA	NA	NA	NA
C	Cry1F	0	NA	NA	NA	NA
C	Cry1F	1	9	f	2127	279
C	Cry1F	1	8	f	2085	253
C	Cry1F	1	9	f	2109	331
C	Cry1F	1	9	f	2120	284
C	Cry1F	1	9	f	NA	221
C	Cry1F	1	9	m	1828	191
C	Cry1F	1	9	m	1894	189
C	Cry1F	1	9	m	1797	185
C	Cry1F	1	9	m	1798	196
C	Cry1F	1	9	m	1770	190
C	Cry1F	1	9	m	1795	233
C	Cry1F	1	9	m	1786	337
C	Cry1F	1	9	m	NA	NA
C	Cry1F	1	8	m	NA	195
C	Cry1F	1	9	m	1836	175
C	Cry1F	1	9	m	1872	195
C	Cry1F	NA	NA	NA	NA	NA
C	Cry1F	NA	NA	NA	NA	NA
C	Cry2Aa	0	NA	NA	NA	NA
C	Cry2Aa	0	NA	NA	NA	NA
C	Cry2Aa	0	NA	NA	NA	NA
C	Cry2Aa	0	NA	NA	NA	NA
C	Cry2Aa	0	NA	NA	NA	NA
C	Cry2Aa	0	NA	NA	NA	NA
C	Cry2Aa	1	8	f	NA	513
C	Cry2Aa	1	9	f	NA	227
C	Cry2Aa	1	9	f	2054	351
C	Cry2Aa	1	9	f	NA	347
C	Cry2Aa	1	9	f	2065	343
C	Cry2Aa	1	9	f	2013	359
C	Cry2Aa	1	8	m	1790	342
C	Cry2Aa	1	9	m	1748	178
C	Cry2Aa	1	9	m	1783	211
C	Cry2Aa	1	9	m	1837	183
C	Cry2Aa	1	9	m	1827	239
C	Cry2Aa	1	9	m	1798	189
C	Cry2Aa	1	9	m	1853	243
C	Cry2Aa	NA	NA	NA	NA	NA
C	Cry2Aa	NA	NA	NA	NA	NA
C	Cryolite 0.004%	0	NA	NA	NA	NA
C	Cryolite 0.004%	0	NA	NA	NA	NA
C	Cryolite 0.004%	0	NA	NA	NA	NA
C	Cryolite 0.004%	0	NA	NA	NA	NA
C	Cryolite 0.004%	0	NA	NA	NA	NA
C	Cryolite 0.004%	0	NA	NA	NA	NA
C	Cryolite 0.004%	1	9	f	2023	291
C	Cryolite 0.004%	1	9	f	2091	220
C	Cryolite 0.004%	1	10	f	2017	188
C	Cryolite 0.004%	1	9	f	1973	250
C	Cryolite 0.004%	1	8	f	1981	303
C	Cryolite 0.004%	1	9	f	NA	196
C	Cryolite 0.004%	1	9	f	NA	329
C	Cryolite 0.004%	1	9	f	NA	291
C	Cryolite 0.004%	1	9	f	2026	302
C	Cryolite 0.004%	1	9	m	1631	341
C	Cryolite 0.004%	1	9	m	NA	290
C	Cryolite 0.004%	1	9	m	1731	191
C	Cryolite 0.004%	1	9	m	1815	185
C	Cryolite 0.004%	1	9	m	NA	179
C	Cryolite 0.004%	1	10	NA	NA	172
C	Cryolite 0.04%	0	NA	NA	NA	NA
C	Cryolite 0.04%	0	NA	NA	NA	NA
C	Cryolite 0.04%	0	NA	NA	NA	NA
C	Cryolite 0.04%	0	NA	NA	NA	NA
C	Cryolite 0.04%	0	NA	NA	NA	NA
C	Cryolite 0.04%	0	NA	NA	NA	NA
C	Cryolite 0.04%	0	NA	NA	NA	NA
C	Cryolite 0.04%	0	NA	NA	NA	NA
C	Cryolite 0.04%	0	NA	NA	NA	NA
C	Cryolite 0.04%	0	NA	NA	NA	NA
C	Cryolite 0.04%	0	NA	NA	NA	NA
C	Cryolite 0.04%	0	NA	NA	NA	NA
C	Cryolite 0.04%	0	NA	NA	NA	NA
C	Cryolite 0.04%	0	NA	NA	NA	NA
C	Cryolite 0.04%	1	11	f	2098	274
C	Cryolite 0.04%	1	11	f	1729	119
C	Cryolite 0.04%	1	13	m	1501	140
C	Cryolite 0.04%	1	11	m	1635	142
C	Cryolite 0.04%	1	13	m	1671	134
C	Cryolite 0.04%	1	11	m	1700	76
C	Cryolite 0.04%	1	11	m	1566	77

## Sheet: Heliothis bioactivity assay
Part	Trial	Treatment	Survival [0=dead, 1=survived]	Fresh weight [mg]
A	a	stonefly_A	1	26.5
A	a	stonefly_A	1	15.7
A	a	stonefly_A	1	10.3
A	a	stonefly_A	1	17.6
A	a	stonefly_A	1	28.2
A	a	stonefly_A	1	26.6
A	a	stonefly_A	1	34.4
A	a	stonefly_A	1	16.2
A	a	stonefly_A	1	28.7
A	a	stonefly_A	1	43.3
A	a	stonefly_A	1	23.5
A	a	stonefly_A	1	15.5
A	a	stonefly_A	1	38.1
A	a	stonefly_A	1	17
A	a	stonefly_A	1	15.3
A	a	stonefly_A	1	24.5
A	a	stonefly_A	1	33.5
A	a	stonefly_A	1	13.5
A	a	stonefly_A	0	NA
A	a	stonefly_A	1	18.2
A	a	control_10_fresh	1	11.1
A	a	control_10_fresh	NA	NA
A	a	control_10_fresh	1	17.4
A	a	control_10_fresh	0	NA
A	a	control_10_fresh	1	20.5
A	a	control_10_fresh	1	10.7
A	a	control_10_fresh	1	17
A	a	control_10_fresh	1	26.2
A	a	control_10_fresh	1	13.8
A	a	control_10_fresh	1	24.1
A	a	control_10_fresh	1	6.7
A	a	control_10_fresh	1	35.5
A	a	control_10_fresh	1	5.8
A	a	control_10_fresh	1	40.3
A	a	control_10_fresh	1	38.2
A	a	control_10_fresh	1	13
A	a	control_10_fresh	1	16.6
A	a	control_10_fresh	1	5.8
A	a	control_10_fresh	1	12.9
A	a	control_10_fresh	1	1.9
A	a	control_10_old	1	24.6
A	a	control_10_old	1	21.9
A	a	control_10_old	1	9.7
A	a	control_10_old	1	8.3
A	a	control_10_old	1	43.2
A	a	control_10_old	1	3.8
A	a	control_10_old	1	1.6
A	a	control_10_old	1	16.3
A	a	control_10_old	1	5.9
A	a	control_10_old	1	22.5
A	a	control_10_old	1	8.1
A	a	control_10_old	1	10.8
A	a	control_10_old	1	27.2
A	a	control_10_old	0	NA
A	a	control_10_old	1	48.4
A	a	control_10_old	1	12.6
A	a	control_10_old	1	11.7
A	a	control_10_old	1	28.6
A	a	control_10_old	1	15.1
A	a	control_10_old	1	1.9
A	a	Cry1Ab_fresh	1	0.6
A	a	Cry1Ab_fresh	1	0.7
A	a	Cry1Ab_fresh	1	2.2
A	a	Cry1Ab_fresh	0	NA
A	a	Cry1Ab_fresh	0	NA
A	a	Cry1Ab_fresh	1	4.6
A	a	Cry1Ab_fresh	1	1.9
A	a	Cry1Ab_fresh	1	6.1
A	a	Cry1Ab_fresh	1	1.1
A	a	Cry1Ab_fresh	1	2.8
A	a	Cry1Ab_fresh	1	3.1
A	a	Cry1Ab_fresh	0	NA
A	a	Cry1Ab_fresh	1	0.5
A	a	Cry1Ab_fresh	0	NA
A	a	Cry1Ab_fresh	1	2.8
A	a	Cry1Ab_fresh	1	4.1
A	a	Cry1Ab_fresh	1	0.7
A	a	Cry1Ab_fresh	1	3
A	a	Cry1Ab_fresh	1	1.5
A	a	Cry1Ab_fresh	1	1.4
A	a	Cry1Ab_old	1	2.2
A	a	Cry1Ab_old	1	4.1
A	a	Cry1Ab_old	1	7.9
A	a	Cry1Ab_old	1	0.8
A	a	Cry1Ab_old	1	3.7
A	a	Cry1Ab_old	1	4.2
A	a	Cry1Ab_old	0	NA
A	a	Cry1Ab_old	0	NA
A	a	Cry1Ab_old	1	6.4
A	a	Cry1Ab_old	1	22.2
A	a	Cry1Ab_old	1	12.1
A	a	Cry1Ab_old	1	12.5
A	a	Cry1Ab_old	1	10.6
A	a	Cry1Ab_old	0	NA
A	a	Cry1Ab_old	1	1.3
A	a	Cry1Ab_old	1	14
A	a	Cry1Ab_old	1	4.8
A	a	Cry1Ab_old	1	21
A	a	Cry1Ab_old	0	NA
A	a	Cry1Ab_old	1	9.1
A	a	Cry1Ac_fresh	0	NA
A	a	Cry1Ac_fresh	1	0.3
A	a	Cry1Ac_fresh	0	NA
A	a	Cry1Ac_fresh	1	0.4
A	a	Cry1Ac_fresh	1	0.2
A	a	Cry1Ac_fresh	1	0.6
A	a	Cry1Ac_fresh	0	NA
A	a	Cry1Ac_fresh	0	NA
A	a	Cry1Ac_fresh	0	NA
A	a	Cry1Ac_fresh	0	NA
A	a	Cry1Ac_fresh	0	NA
A	a	Cry1Ac_fresh	0	NA
A	a	Cry1Ac_fresh	0	NA
A	a	Cry1Ac_fresh	0	NA
A	a	Cry1Ac_fresh	0	NA
A	a	Cry1Ac_fresh	0	NA
A	a	Cry1Ac_fresh	0	NA
A	a	Cry1Ac_fresh	1	0.6
A	a	Cry1Ac_fresh	1	0.9
A	a	Cry1Ac_fresh	1	0.4
A	a	Cry1Ac_old	1	3.1
A	a	Cry1Ac_old	1	0.5
A	a	Cry1Ac_old	1	0.6
A	a	Cry1Ac_old	1	1.5
A	a	Cry1Ac_old	1	2.6
A	a	Cry1Ac_old	1	2.5
A	a	Cry1Ac_old	1	2.9
A	a	Cry1Ac_old	1	2.8
A	a	Cry1Ac_old	1	8.2
A	a	Cry1Ac_old	1	1.3
A	a	Cry1Ac_old	1	2.2
A	a	Cry1Ac_old	1	2.5
A	a	Cry1Ac_old	1	1.1
A	a	Cry1Ac_old	1	0.2
A	a	Cry1Ac_old	0	NA
A	a	Cry1Ac_old	1	4.4
A	a	Cry1Ac_old	0	NA
A	a	Cry1Ac_old	1	1.2
A	a	Cry1Ac_old	1	2
A	a	Cry1Ac_old	0	NA
A	a	Cry2Aa_fresh	1	1.6
A	a	Cry2Aa_fresh	1	6
A	a	Cry2Aa_fresh	1	1.2
A	a	Cry2Aa_fresh	0	NA
A	a	Cry2Aa_fresh	1	3.8
A	a	Cry2Aa_fresh	1	2.9
A	a	Cry2Aa_fresh	1	1.5
A	a	Cry2Aa_fresh	1	13
A	a	Cry2Aa_fresh	1	7.1
A	a	Cry2Aa_fresh	1	3.4
A	a	Cry2Aa_fresh	1	3.1
A	a	Cry2Aa_fresh	0	NA
A	a	Cry2Aa_fresh	1	13.6
A	a	Cry2Aa_fresh	1	0.7
A	a	Cry2Aa_fresh	0	NA
A	a	Cry2Aa_fresh	1	0.6
A	a	Cry2Aa_fresh	1	1.1
A	a	Cry2Aa_fresh	1	1
A	a	Cry2Aa_fresh	1	1.4
A	a	Cry2Aa_fresh	1	3.2
A	a	Cry2Aa_old	0	NA
A	a	Cry2Aa_old	0	NA
A	a	Cry2Aa_old	1	2.6
A	a	Cry2Aa_old	1	22.1
A	a	Cry2Aa_old	1	9.5
A	a	Cry2Aa_old	1	2.9
A	a	Cry2Aa_old	1	1.9
A	a	Cry2Aa_old	0	NA
A	a	Cry2Aa_old	0	NA
A	a	Cry2Aa_old	1	4.1
A	a	Cry2Aa_old	1	1.9
A	a	Cry2Aa_old	0	NA
A	a	Cry2Aa_old	1	0.9
A	a	Cry2Aa_old	1	0.5
A	a	Cry2Aa_old	0	NA
A	a	Cry2Aa_old	0	NA
A	a	Cry2Aa_old	0	NA
A	a	Cry2Aa_old	0	NA
A	a	Cry2Aa_old	1	4.8
A	a	Cry2Aa_old	1	1.4
A	b	stonefly_A	0	NA
A	b	stonefly_A	NA	NA
A	b	stonefly_A	1	30.32
A	b	stonefly_A	1	23.43
A	b	stonefly_A	1	15.83
A	b	stonefly_A	1	16.61
A	b	stonefly_A	1	8.23
A	b	stonefly_A	1	5.21
A	b	stonefly_A	1	76.12
A	b	stonefly_A	1	18.25
A	b	stonefly_A	1	4.34
A	b	stonefly_A	0	NA
A	b	stonefly_A	0	NA
A	b	stonefly_A	1	28.38
A	b	stonefly_A	1	7.21
A	b	stonefly_A	1	16.15
A	b	stonefly_A	1	31.82
A	b	stonefly_A	1	17.56
A	b	stonefly_A	1	10.58
A	b	stonefly_A	1	3.95
A	b	control_10_fresh	NA	NA
A	b	control_10_fresh	0	NA
A	b	control_10_fresh	1	23.06
A	b	control_10_fresh	1	7.51
A	b	control_10_fresh	0	NA
A	b	control_10_fresh	1	4.29
A	b	control_10_fresh	1	6.83
A	b	control_10_fresh	1	5.58
A	b	control_10_fresh	1	60.07
A	b	control_10_fresh	1	115.09
A	b	control_10_fresh	1	5.78
A	b	control_10_fresh	1	3.18
A	b	control_10_fresh	0	NA
A	b	control_10_fresh	1	26.31
A	b	control_10_fresh	1	3.14
A	b	control_10_fresh	1	7.31
A	b	control_10_fresh	NA	NA
A	b	control_10_fresh	NA	NA
A	b	control_10_fresh	1	31.41
A	b	control_10_fresh	1	18.27
A	b	control_10_old	1	17
A	b	control_10_old	1	9.51
A	b	control_10_old	1	6.71
A	b	control_10_old	1	1.57
A	b	control_10_old	1	2.11
A	b	control_10_old	1	11.21
A	b	control_10_old	1	5.99
A	b	control_10_old	0	NA
A	b	control_10_old	NA	NA
A	b	control_10_old	1	17.59
A	b	control_10_old	1	17.43
A	b	control_10_old	1	7.19
A	b	control_10_old	0	NA
A	b	control_10_old	NA	NA
A	b	control_10_old	0	NA
A	b	control_10_old	NA	NA
A	b	control_10_old	1	0.9
A	b	control_10_old	1	12.85
A	b	control_10_old	1	5.29
A	b	control_10_old	1	18.99
A	b	Cry1Ab_fresh	0	NA
A	b	Cry1Ab_fresh	0	NA
A	b	Cry1Ab_fresh	0	NA
A	b	Cry1Ab_fresh	0	NA
A	b	Cry1Ab_fresh	0	NA
A	b	Cry1Ab_fresh	0	NA
A	b	Cry1Ab_fresh	0	NA
A	b	Cry1Ab_fresh	0	NA
A	b	Cry1Ab_fresh	0	NA
A	b	Cry1Ab_fresh	0	NA
A	b	Cry1Ab_fresh	0	NA
A	b	Cry1Ab_fresh	0	NA
A	b	Cry1Ab_fresh	0	NA
A	b	Cry1Ab_fresh	0	NA
A	b	Cry1Ab_fresh	0	NA
A	b	Cry1Ab_fresh	0	NA
A	b	Cry1Ab_fresh	0	NA
A	b	Cry1Ab_fresh	0	NA
A	b	Cry1Ab_fresh	0	NA
A	b	Cry1Ab_fresh	1	0.55
A	b	Cry1Ab_old	1	3.09
A	b	Cry1Ab_old	1	5.39
A	b	Cry1Ab_old	1	4.09
A	b	Cry1Ab_old	0	NA
A	b	Cry1Ab_old	1	9.87
A	b	Cry1Ab_old	1	5.12
A	b	Cry1Ab_old	1	9.49
A	b	Cry1Ab_old	0	NA
A	b	Cry1Ab_old	0	NA
A	b	Cry1Ab_old	0	NA
A	b	Cry1Ab_old	1	8.42
A	b	Cry1Ab_old	1	5.65
A	b	Cry1Ab_old	0	NA
A	b	Cry1Ab_old	0	NA
A	b	Cry1Ab_old	1	4.25
A	b	Cry1Ab_old	1	2.81
A	b	Cry1Ab_old	0	NA
A	b	Cry1Ab_old	0	NA
A	b	Cry1Ab_old	1	8.55
A	b	Cry1Ab_old	1	4.85
A	b	Cry1Ac_fresh	0	NA
A	b	Cry1Ac_fresh	0	NA
A	b	Cry1Ac_fresh	0	NA
A	b	Cry1Ac_fresh	0	NA
A	b	Cry1Ac_fresh	0	NA
A	b	Cry1Ac_fresh	1	0.75
A	b	Cry1Ac_fresh	0	NA
A	b	Cry1Ac_fresh	1	0.36
A	b	Cry1Ac_fresh	0	NA
A	b	Cry1Ac_fresh	1	0.48
A	b	Cry1Ac_fresh	1	0.85
A	b	Cry1Ac_fresh	1	1
A	b	Cry1Ac_fresh	0	NA
A	b	Cry1Ac_fresh	0	NA
A	b	Cry1Ac_fresh	0	NA
A	b	Cry1Ac_fresh	0	NA
A	b	Cry1Ac_fresh	0	NA
A	b	Cry1Ac_fresh	0	NA
A	b	Cry1Ac_fresh	1	2.86
A	b	Cry1Ac_fresh	1	1.09
A	b	Cry1Ac_old	0	NA
A	b	Cry1Ac_old	0	NA
A	b	Cry1Ac_old	0	NA
A	b	Cry1Ac_old	0	NA
A	b	Cry1Ac_old	0	NA
A	b	Cry1Ac_old	0	NA
A	b	Cry1Ac_old	1	0.79
A	b	Cry1Ac_old	1	0.98
A	b	Cry1Ac_old	1	0.59
A	b	Cry1Ac_old	1	4.71
A	b	Cry1Ac_old	1	0.31
A	b	Cry1Ac_old	0	NA
A	b	Cry1Ac_old	1	7.11
A	b	Cry1Ac_old	0	NA
A	b	Cry1Ac_old	1	2.35
A	b	Cry1Ac_old	1	2.23
A	b	Cry1Ac_old	0	NA
A	b	Cry1Ac_old	0	NA
A	b	Cry1Ac_old	1	0.93
A	b	Cry1Ac_old	1	3.37
A	b	Cry2Aa_fresh	0	NA
A	b	Cry2Aa_fresh	0	NA
A	b	Cry2Aa_fresh	0	NA
A	b	Cry2Aa_fresh	1	NA
A	b	Cry2Aa_fresh	1	5.02
A	b	Cry2Aa_fresh	1	6.28
A	b	Cry2Aa_fresh	0	NA
A	b	Cry2Aa_fresh	1	0.73
A	b	Cry2Aa_fresh	0	NA
A	b	Cry2Aa_fresh	1	3.84
A	b	Cry2Aa_fresh	0	NA
A	b	Cry2Aa_fresh	0	NA
A	b	Cry2Aa_fresh	0	NA
A	b	Cry2Aa_fresh	1	7.64
A	b	Cry2Aa_fresh	1	3.85
A	b	Cry2Aa_fresh	0	NA
A	b	Cry2Aa_fresh	0	NA
A	b	Cry2Aa_fresh	1	3.8
A	b	Cry2Aa_fresh	1	12.06
A	b	Cry2Aa_fresh	1	25.77
A	b	Cry2Aa_old	0	NA
A	b	Cry2Aa_old	0	NA
A	b	Cry2Aa_old	0	NA
A	b	Cry2Aa_old	1	2.87
A	b	Cry2Aa_old	1	4.33
A	b	Cry2Aa_old	0	NA
A	b	Cry2Aa_old	0	NA
A	b	Cry2Aa_old	1	2.6
A	b	Cry2Aa_old	0	NA
A	b	Cry2Aa_old	1	6.29
A	b	Cry2Aa_old	0	NA
A	b	Cry2Aa_old	1	2.46
A	b	Cry2Aa_old	0	NA
A	b	Cry2Aa_old	0	NA
A	b	Cry2Aa_old	1	2.95
A	b	Cry2Aa_old	0	NA
A	b	Cry2Aa_old	0	NA
A	b	Cry2Aa_old	0	NA
A	b	Cry2Aa_old	0	NA
A	b	Cry2Aa_old	1	0.69
B	a	control_100_fresh	1	2.8
B	a	control_100_fresh	NA	NA
B	a	control_100_fresh	0	NA
B	a	control_100_fresh	NA	NA
B	a	control_100_fresh	NA	NA
B	a	control_100_fresh	0	NA
B	a	control_100_fresh	0	NA
B	a	control_100_fresh	1	35.9
B	a	control_100_fresh	1	14.2
B	a	control_100_fresh	1	37.7
B	a	control_100_fresh	1	7.9
B	a	control_100_fresh	1	8.5
B	a	control_100_fresh	1	18.1
B	a	control_100_fresh	1	154.1
B	a	control_100_fresh	NA	NA
B	a	control_100_fresh	1	34
B	a	control_100_fresh	1	20.1
B	a	control_100_fresh	1	20.5
B	a	control_100_fresh	0	NA
B	a	control_100_fresh	1	3.7
B	a	control_100_old	1	12.3
B	a	control_100_old	1	24.1
B	a	control_100_old	1	22.1
B	a	control_100_old	NA	NA
B	a	control_100_old	1	2.9
B	a	control_100_old	1	1.2
B	a	control_100_old	1	2.1
B	a	control_100_old	1	21.4
B	a	control_100_old	1	24.7
B	a	control_100_old	1	17.5
B	a	control_100_old	1	7.6
B	a	control_100_old	0	NA
B	a	control_100_old	0	NA
B	a	control_100_old	NA	NA
B	a	control_100_old	1	1.4
B	a	control_100_old	NA	NA
B	a	control_100_old	1	25.1
B	a	control_100_old	1	6.9
B	a	control_100_old	1	4.9
B	a	control_100_old	1	36.2
B	a	control_1000_fresh	1	8.1
B	a	control_1000_fresh	1	6.8
B	a	control_1000_fresh	NA	NA
B	a	control_1000_fresh	1	26.1
B	a	control_1000_fresh	NA	NA
B	a	control_1000_fresh	0	NA
B	a	control_1000_fresh	1	5.1
B	a	control_1000_fresh	1	6.1
B	a	control_1000_fresh	1	34.2
B	a	control_1000_fresh	1	35.8
B	a	control_1000_fresh	1	17.9
B	a	control_1000_fresh	1	19.9
B	a	control_1000_fresh	1	19
B	a	control_1000_fresh	1	83.3
B	a	control_1000_fresh	0	NA
B	a	control_1000_fresh	0	NA
B	a	control_1000_fresh	1	21.4
B	a	control_1000_fresh	1	5.1
B	a	control_1000_fresh	1	17.2
B	a	control_1000_fresh	1	NA
B	a	control_1000_old	0	NA
B	a	control_1000_old	1	7.8
B	a	control_1000_old	1	2.5
B	a	control_1000_old	1	1.3
B	a	control_1000_old	0	NA
B	a	control_1000_old	NA	NA
B	a	control_1000_old	1	9.2
B	a	control_1000_old	1	18.3
B	a	control_1000_old	1	58.7
B	a	control_1000_old	1	20.1
B	a	control_1000_old	0	NA
B	a	control_1000_old	0	NA
B	a	control_1000_old	1	50.3
B	a	control_1000_old	1	53
B	a	control_1000_old	NA	NA
B	a	control_1000_old	1	15.2
B	a	control_1000_old	1	3.4
B	a	control_1000_old	1	1.8
B	a	control_1000_old	1	8.6
B	a	control_1000_old	1	148.5
B	a	Cry1B_fresh	0	NA
B	a	Cry1B_fresh	0	NA
B	a	Cry1B_fresh	1	6.8
B	a	Cry1B_fresh	1	NA
B	a	Cry1B_fresh	1	11.2
B	a	Cry1B_fresh	NA	NA
B	a	Cry1B_fresh	1	1.7
B	a	Cry1B_fresh	1	0.7
B	a	Cry1B_fresh	0	NA
B	a	Cry1B_fresh	0	NA
B	a	Cry1B_fresh	1	1.9
B	a	Cry1B_fresh	1	1.1
B	a	Cry1B_fresh	0	NA
B	a	Cry1B_fresh	0	NA
B	a	Cry1B_fresh	0	NA
B	a	Cry1B_fresh	1	11.9
B	a	Cry1B_fresh	0	NA
B	a	Cry1B_fresh	0	NA
B	a	Cry1B_fresh	1	13.9
B	a	Cry1B_fresh	1	15.9
B	a	Cry1B_old	1	16.2
B	a	Cry1B_old	1	8.3
B	a	Cry1B_old	1	3.2
B	a	Cry1B_old	NA	NA
B	a	Cry1B_old	0	NA
B	a	Cry1B_old	0	NA
B	a	Cry1B_old	1	23
B	a	Cry1B_old	1	26.9
B	a	Cry1B_old	0	NA
B	a	Cry1B_old	0	NA
B	a	Cry1B_old	0	NA
B	a	Cry1B_old	1	9
B	a	Cry1B_old	1	2.8
B	a	Cry1B_old	0	NA
B	a	Cry1B_old	0	NA
B	a	Cry1B_old	0	NA
B	a	Cry1B_old	1	81.3
B	a	Cry1B_old	0	NA
B	a	Cry1B_old	1	2.4
B	a	Cry1B_old	1	4.7
B	a	Cry1C_fresh	1	19.2
B	a	Cry1C_fresh	0	NA
B	a	Cry1C_fresh	0	NA
B	a	Cry1C_fresh	0	NA
B	a	Cry1C_fresh	0	NA
B	a	Cry1C_fresh	1	6.3
B	a	Cry1C_fresh	1	4.8
B	a	Cry1C_fresh	1	14.3
B	a	Cry1C_fresh	0	NA
B	a	Cry1C_fresh	1	3.9
B	a	Cry1C_fresh	1	8.1
B	a	Cry1C_fresh	1	39.6
B	a	Cry1C_fresh	1	0.7
B	a	Cry1C_fresh	1	8.9
B	a	Cry1C_fresh	0	NA
B	a	Cry1C_fresh	0	NA
B	a	Cry1C_fresh	0	NA
B	a	Cry1C_fresh	0	NA
B	a	Cry1C_fresh	0	NA
B	a	Cry1C_fresh	0	NA
B	a	Cry1C_old	1	85
B	a	Cry1C_old	1	19.3
B	a	Cry1C_old	1	4.1
B	a	Cry1C_old	0	NA
B	a	Cry1C_old	1	11.2
B	a	Cry1C_old	0	NA
B	a	Cry1C_old	0	NA
B	a	Cry1C_old	0	NA
B	a	Cry1C_old	1	6.7
B	a	Cry1C_old	1	1.8
B	a	Cry1C_old	1	6.8
B	a	Cry1C_old	1	7.2
B	a	Cry1C_old	0	NA
B	a	Cry1C_old	0	NA
B	a	Cry1C_old	1	6.9
B	a	Cry1C_old	1	15.4
B	a	Cry1C_old	0	NA
B	a	Cry1C_old	1	9.1
B	a	Cry1C_old	1	16.9
B	a	Cry1C_old	1	15
B	a	Cry1F_fresh	0	NA
B	a	Cry1F_fresh	0	NA
B	a	Cry1F_fresh	0	NA
B	a	Cry1F_fresh	0	NA
B	a	Cry1F_fresh	1	4.3
B	a	Cry1F_fresh	0	NA
B	a	Cry1F_fresh	0	NA
B	a	Cry1F_fresh	0	NA
B	a	Cry1F_fresh	0	NA
B	a	Cry1F_fresh	0	NA
B	a	Cry1F_fresh	0	NA
B	a	Cry1F_fresh	0	NA
B	a	Cry1F_fresh	0	NA
B	a	Cry1F_fresh	0	NA
B	a	Cry1F_fresh	0	NA
B	a	Cry1F_fresh	0	NA
B	a	Cry1F_fresh	0	NA
B	a	Cry1F_fresh	0	NA
B	a	Cry1F_fresh	0	NA
B	a	Cry1F_fresh	0	NA
B	a	Cry1F_old	1	10
B	a	Cry1F_old	1	8.4
B	a	Cry1F_old	1	2.2
B	a	Cry1F_old	0	NA
B	a	Cry1F_old	0	NA
B	a	Cry1F_old	1	9.4
B	a	Cry1F_old	1	0.4
B	a	Cry1F_old	1	0.6
B	a	Cry1F_old	1	1.7
B	a	Cry1F_old	1	0.8
B	a	Cry1F_old	0	NA
B	a	Cry1F_old	0	NA
B	a	Cry1F_old	0	NA
B	a	Cry1F_old	1	1.9
B	a	Cry1F_old	1	2.1
B	a	Cry1F_old	1	5.1
B	a	Cry1F_old	1	5.2
B	a	Cry1F_old	1	0.8
B	a	Cry1F_old	1	2.2
B	a	Cry1F_old	1	2.1
B	a	stonefly_B	0	NA
B	a	stonefly_B	NA	NA
B	a	stonefly_B	1	2.2
B	a	stonefly_B	NA	NA
B	a	stonefly_B	1	18.8
B	a	stonefly_B	1	31.9
B	a	stonefly_B	1	5.3
B	a	stonefly_B	1	1.5
B	a	stonefly_B	1	14.2
B	a	stonefly_B	1	14.1
B	a	stonefly_B	1	10.9
B	a	stonefly_B	0	NA
B	a	stonefly_B	NA	NA
B	a	stonefly_B	NA	NA
B	a	stonefly_B	1	4.8
B	a	stonefly_B	1	26.4
B	a	stonefly_B	0	NA
B	a	stonefly_B	1	21.7
B	a	stonefly_B	1	16.1
B	a	stonefly_B	1	16.3
B	b	control_100_fresh	1	23.87
B	b	control_100_fresh	0	NA
B	b	control_100_fresh	1	23.33
B	b	control_100_fresh	1	63.62
B	b	control_100_fresh	1	40.35
B	b	control_100_fresh	1	7.54
B	b	control_100_fresh	1	69.1
B	b	control_100_fresh	1	7.88
B	b	control_100_fresh	1	112
B	b	control_100_fresh	1	94.09
B	b	control_100_fresh	NA	NA
B	b	control_100_fresh	1	13.38
B	b	control_100_fresh	1	152.13
B	b	control_100_fresh	1	88.57
B	b	control_100_fresh	1	52.15
B	b	control_100_fresh	1	29.38
B	b	control_100_fresh	1	107
B	b	control_100_fresh	1	106.6
B	b	control_100_fresh	0	NA
B	b	control_100_fresh	1	47.45
B	b	control_100_old	0	NA
B	b	control_100_old	0	NA
B	b	control_100_old	1	132.55
B	b	control_100_old	1	151.73
B	b	control_100_old	1	100.15
B	b	control_100_old	1	108
B	b	control_100_old	1	81.37
B	b	control_100_old	1	67.28
B	b	control_100_old	1	69.74
B	b	control_100_old	1	33.79
B	b	control_100_old	1	20.84
B	b	control_100_old	1	56.23
B	b	control_100_old	1	46.59
B	b	control_100_old	1	30.17
B	b	control_100_old	1	29.87
B	b	control_100_old	1	31.08
B	b	control_100_old	1	11.21
B	b	control_100_old	1	11.14
B	b	control_100_old	1	2.37
B	b	control_100_old	NA	NA
B	b	control_1000_fresh	1	NA
B	b	control_1000_fresh	1	44.03
B	b	control_1000_fresh	1	112.59
B	b	control_1000_fresh	1	NA
B	b	control_1000_fresh	0	NA
B	b	control_1000_fresh	1	125.56
B	b	control_1000_fresh	1	143.73
B	b	control_1000_fresh	1	59.11
B	b	control_1000_fresh	1	120.52
B	b	control_1000_fresh	1	112.64
B	b	control_1000_fresh	1	98.23
B	b	control_1000_fresh	1	63.82
B	b	control_1000_fresh	1	95.09
B	b	control_1000_fresh	1	45.58
B	b	control_1000_fresh	1	103.35
B	b	control_1000_fresh	1	28.43
B	b	control_1000_fresh	1	62.11
B	b	control_1000_fresh	1	74.53
B	b	control_1000_fresh	1	23.12
B	b	control_1000_fresh	1	38.88
B	b	control_1000_old	1	78.62
B	b	control_1000_old	1	118.75
B	b	control_1000_old	1	133.16
B	b	control_1000_old	1	143.78
B	b	control_1000_old	1	130.49
B	b	control_1000_old	1	36.89
B	b	control_1000_old	1	112.02
B	b	control_1000_old	1	45.82
B	b	control_1000_old	1	59.9
B	b	control_1000_old	1	91.6
B	b	control_1000_old	1	103.25
B	b	control_1000_old	1	119.75
B	b	control_1000_old	1	26.33
B	b	control_1000_old	1	98
B	b	control_1000_old	1	128.53
B	b	control_1000_old	0	NA
B	b	control_1000_old	1	141.45
B	b	control_1000_old	1	125.86
B	b	control_1000_old	1	101.68
B	b	control_1000_old	1	79.34
B	b	Cry1B_fresh	1	18.18
B	b	Cry1B_fresh	1	13.32
B	b	Cry1B_fresh	1	23.58
B	b	Cry1B_fresh	1	21.18
B	b	Cry1B_fresh	1	45.63
B	b	Cry1B_fresh	1	10.61
B	b	Cry1B_fresh	1	26.59
B	b	Cry1B_fresh	1	34.78
B	b	Cry1B_fresh	1	38.77
B	b	Cry1B_fresh	1	16.76
B	b	Cry1B_fresh	1	5.9
B	b	Cry1B_fresh	1	6.73
B	b	Cry1B_fresh	1	18.53
B	b	Cry1B_fresh	1	5.29
B	b	Cry1B_fresh	1	18.36
B	b	Cry1B_fresh	1	4.77
B	b	Cry1B_fresh	1	1.82
B	b	Cry1B_fresh	1	1.25
B	b	Cry1B_fresh	1	5.45
B	b	Cry1B_fresh	1	5
B	b	Cry1B_old	0	NA
B	b	Cry1B_old	1	40.35
B	b	Cry1B_old	1	22.38
B	b	Cry1B_old	1	41.67
B	b	Cry1B_old	1	15.11
B	b	Cry1B_old	1	29.05
B	b	Cry1B_old	1	7.92
B	b	Cry1B_old	1	44.34
B	b	Cry1B_old	1	39.35
B	b	Cry1B_old	1	29.93
B	b	Cry1B_old	1	21.92
B	b	Cry1B_old	1	38.26
B	b	Cry1B_old	1	12.9
B	b	Cry1B_old	1	14.39
B	b	Cry1B_old	1	14.31
B	b	Cry1B_old	1	6.25
B	b	Cry1B_old	1	29.83
B	b	Cry1B_old	1	13
B	b	Cry1B_old	NA	NA
B	b	Cry1B_old	NA	NA
B	b	Cry1C_fresh	1	10.49
B	b	Cry1C_fresh	1	7.45
B	b	Cry1C_fresh	1	16.92
B	b	Cry1C_fresh	1	7.68
B	b	Cry1C_fresh	1	7.11
B	b	Cry1C_fresh	1	18.72
B	b	Cry1C_fresh	1	7.01
B	b	Cry1C_fresh	0	NA
B	b	Cry1C_fresh	1	10.54
B	b	Cry1C_fresh	1	9.71
B	b	Cry1C_fresh	1	13.18
B	b	Cry1C_fresh	1	9.38
B	b	Cry1C_fresh	1	6.22
B	b	Cry1C_fresh	1	9.89
B	b	Cry1C_fresh	1	24.45
B	b	Cry1C_fresh	1	NA
B	b	Cry1C_fresh	1	30.17
B	b	Cry1C_fresh	1	45.39
B	b	Cry1C_fresh	0	NA
B	b	Cry1C_fresh	NA	NA
B	b	Cry1C_old	1	17.81
B	b	Cry1C_old	1	21.71
B	b	Cry1C_old	1	14.22
B	b	Cry1C_old	1	20.64
B	b	Cry1C_old	1	11.78
B	b	Cry1C_old	1	12.91
B	b	Cry1C_old	1	23.49
B	b	Cry1C_old	1	28.38
B	b	Cry1C_old	0	27.75
B	b	Cry1C_old	1	12.51
B	b	Cry1C_old	1	17.38
B	b	Cry1C_old	1	31.91
B	b	Cry1C_old	1	34.07
B	b	Cry1C_old	1	26.59
B	b	Cry1C_old	0	NA
B	b	Cry1C_old	0	NA
B	b	Cry1C_old	NA	NA
B	b	Cry1C_old	0	NA
B	b	Cry1C_old	NA	NA
B	b	Cry1C_old	NA	NA
B	b	Cry1F_fresh	0	NA
B	b	Cry1F_fresh	0	NA
B	b	Cry1F_fresh	0	NA
B	b	Cry1F_fresh	0	NA
B	b	Cry1F_fresh	0	NA
B	b	Cry1F_fresh	0	NA
B	b	Cry1F_fresh	0	NA
B	b	Cry1F_fresh	0	NA
B	b	Cry1F_fresh	0	NA
B	b	Cry1F_fresh	0	NA
B	b	Cry1F_fresh	0	NA
B	b	Cry1F_fresh	0	NA
B	b	Cry1F_fresh	0	NA
B	b	Cry1F_fresh	1	2.31
B	b	Cry1F_fresh	1	2.43
B	b	Cry1F_fresh	1	5.32
B	b	Cry1F_fresh	1	1.31
B	b	Cry1F_fresh	1	1.71
B	b	Cry1F_fresh	1	2.51
B	b	Cry1F_fresh	1	1.64
B	b	Cry1F_old	1	4.27
B	b	Cry1F_old	1	17.59
B	b	Cry1F_old	1	6.04
B	b	Cry1F_old	1	5.67
B	b	Cry1F_old	0	NA
B	b	Cry1F_old	0	NA
B	b	Cry1F_old	0	NA
B	b	Cry1F_old	0	NA
B	b	Cry1F_old	1	5.14
B	b	Cry1F_old	0	NA
B	b	Cry1F_old	1	14.57
B	b	Cry1F_old	1	9.54
B	b	Cry1F_old	1	NA
B	b	Cry1F_old	1	6.76
B	b	Cry1F_old	1	8.96
B	b	Cry1F_old	1	4.37
B	b	Cry1F_old	1	7.69
B	b	Cry1F_old	1	2.39
B	b	Cry1F_old	1	18.97
B	b	Cry1F_old	1	5.88
B	b	stonefly_B	0	NA
B	b	stonefly_B	1	13.08
B	b	stonefly_B	1	32.71
B	b	stonefly_B	1	73.39
B	b	stonefly_B	1	39.97
B	b	stonefly_B	1	12.06
B	b	stonefly_B	1	2.58
B	b	stonefly_B	1	105.83
B	b	stonefly_B	1	71.35
B	b	stonefly_B	1	24.43
B	b	stonefly_B	1	79.59
B	b	stonefly_B	1	70
B	b	stonefly_B	1	21.33
B	b	stonefly_B	1	56.53
B	b	stonefly_B	1	34.13
B	b	stonefly_B	1	27.67
B	b	stonefly_B	1	126.83
B	b	stonefly_B	1	39.38
B	b	stonefly_B	1	78.14
B	b	stonefly_B	0	NA

## Sheet: Terpenoid concentrations
Treatment	Hemigossypol [ng/mg DW]	Gossypol [ng/mg DW]	Heliocide [ng/mg DW]
Bt cotton infested	8152.96	225.401	3554.72
Bt cotton infested	5292.93	151.624	2367.88
Bt cotton infested	8161.39	230.675	3728.72
Bt cotton infested	7562.63	214.814	3257.24
Bt cotton infested	7207.39	213.95	3284.65
Bt cotton infested	5632.09	167.886	2419.25
Bt cotton infested	8403.34	276.339	3823.59
Bt cotton infested	7523.73	261.302	3516.38
Bt cotton infested	6479.71	236.218	2936.8
Bt cotton infested	7997.36	281.555	3726.18
Bt cotton infested	6345.32	433.795	3003.62
Bt cotton infested	6242.98	366.531	2916.71
Bt cotton infested	6134.6	435.244	3108.24
Bt cotton infested	6219.84	413.286	2869.29
Bt cotton infested	5599.78	365.663	2562.35
Bt cotton infested	5563.98	381.126	2707.47
Bt cotton infested	6176.83	445.686	2753.55
Bt cotton infested	5689.75	378.464	2608.76
Bt cotton infested	6607.56	403.636	2886.13
Bt cotton infested	7735.05	460.382	3516.18
Bt cotton uninfested	3018.53	133.834	1400.09
Bt cotton uninfested	2881.91	119.081	1400.29
Bt cotton uninfested	3151.16	127.229	1281.32
Bt cotton uninfested	3263.36	133.439	1371.6
Bt cotton uninfested	3372.62	140.069	1608.89
Bt cotton uninfested	3206.7	129.185	1437.91
Bt cotton uninfested	3396.39	132.294	1367.17
Bt cotton uninfested	3594.35	153.116	1835.69
Bt cotton uninfested	3312.58	137.918	1533.44
Bt cotton uninfested	2723.9	124.229	1408.75
Bt cotton uninfested	3094.73	215.473	1223.69
Bt cotton uninfested	3135.26	210.632	1347.66
Bt cotton uninfested	3141.76	221.202	1275.77
Bt cotton uninfested	3011.66	194.929	1239.42
Bt cotton uninfested	2569.89	178.977	1097.82
Bt cotton uninfested	2784.71	180.251	1116.75
Bt cotton uninfested	2984.84	191.972	1257.82
Bt cotton uninfested	4619.71	282.002	1820.42
Bt cotton uninfested	3358.57	260.835	1495.17
Bt cotton uninfested	3202.59	211.775	1112.04
non-Bt cotton infested	8893.04	145.745	5624.19
non-Bt cotton infested	9035.64	151.76	5565.69
non-Bt cotton infested	8326.31	296.513	5600.12
non-Bt cotton infested	10320.7	176.399	6559.13
non-Bt cotton infested	9824.88	174.712	6244.93
non-Bt cotton infested	9965.27	182.517	6197.34
non-Bt cotton infested	10148.3	187.19	6464.49
non-Bt cotton infested	10571.6	429.071	7069.97
non-Bt cotton infested	11410.1	430.024	7530.29
non-Bt cotton infested	10457.3	207.778	6787.87
non-Bt cotton infested	10218.7	452.395	7244.03
non-Bt cotton infested	10192.6	581.822	7168.87
non-Bt cotton infested	10830	571.132	7362.85
non-Bt cotton infested	10908.6	586.326	7734.39
non-Bt cotton infested	11249.7	628.789	8084.78
non-Bt cotton infested	11537.1	736.031	8156.68
non-Bt cotton infested	11206.6	496.015	7556.92
non-Bt cotton infested	10734.7	569.593	8005.67
non-Bt cotton infested	10225.9	556.896	7505
non-Bt cotton infested	9979.45	436.834	6841.5
non-Bt cotton uninfested	4207.19	224.656	1140.83
non-Bt cotton uninfested	4593.45	228.626	1190.25
non-Bt cotton uninfested	4176.59	212.875	1111.72
non-Bt cotton uninfested	4821.56	227.82	1271.78
non-Bt cotton uninfested	4107.56	212.239	1106.94
non-Bt cotton uninfested	4181.85	217.863	1136.08
non-Bt cotton uninfested	5000.35	244.524	1253.56
non-Bt cotton uninfested	4270.21	224.087	1194.37
non-Bt cotton uninfested	4483.46	247.106	1143.96
non-Bt cotton uninfested	4690.82	235.169	1172.04
non-Bt cotton uninfested	2702.23	242.379	963.391
non-Bt cotton uninfested	2320.83	213.598	862.514
non-Bt cotton uninfested	2816.65	251.976	1046.78
non-Bt cotton uninfested	2796.33	244.9	1042.66
non-Bt cotton uninfested	2556.31	232.22	982.753
non-Bt cotton uninfested	1842.76	158.535	743.494
non-Bt cotton uninfested	2099.09	180.55	822.502
non-Bt cotton uninfested	2039.63	176.056	724.814
non-Bt cotton uninfested	1780.15	162.792	691.407
non-Bt cotton uninfested	2013.36	186.984	770.249
